# Supplementary material for: Transcriptome Analysis in Air–Liquid Interface Porcine Respiratory Epithelial Cell Cultures Reveals That the Betacoronavirus Porcine Encephalomyelitis Hemagglutinating Virus Induces a Robust Interferon Response to Infection
Source: Viruses. 2024 Jun 11;16(6):939. doi: 10.3390/v16060939 (PMC11209522; doi:10.3390/v16060939)
Supplement: Supplementary file 1 [file viruses-16-00939-s001.zip]

Archive with 1 entries (1 files):
- viruses-3040360-supplementary.xlsx
