# Supplementary material for: Transcriptome Analysis in Air–Liquid Interface Porcine Respiratory Epithelial Cell Cultures Reveals That the Betacoronavirus Porcine Encephalomyelitis Hemagglutinating Virus Induces a Robust Interferon Response to Infection
Source: Viruses. 2024 Jun 11;16(6):939. doi: 10.3390/v16060939 (PMC11209522; doi:10.3390/v16060939)
Supplement: Supplementary file 1 [file viruses-16-00939-s001.zip › viruses-3040360-supplementary.xlsx]

## Sheet: Table S1. 24 hpi DEG
Serial Number	Gene	log2(FC)	P-adj
1	RSAD2	3.14954	9.3184e-09		Lowest value	green
2	MX1	3.03891	3.01912e-08		Midpoint 0	yellow
3	CMPK2	3.01459	1.86507e-05		Highest value	Red
4	HERC5	2.7467	0.000272716
5	ZNFX1	2.71258	1.87366e-06
6	MX2	2.6377	9.8486e-05
7	PARP14	2.3229	0.000272716
8	GBP1	2.31447	0.00559554
9	OAS2	2.285	0.00882423
10	ENSSSCG00000006588	2.26404	0.000143041
11	HERC6	2.19288	0.00436485
12	PADI1	2.19137	0.00835947
13	LGALS9	2.1325	0.0165309
14	OASL	2.11472	0.0120671
15	EIF2AK2	2.09146	0.00104374
16	LOC110260088	2.08371	0.00155855
17	PIGR	2.0732	0.0017184
18	EPSTI1	2.02656	0.00158456
19	UBE2L6	1.94429	0.0107883
20	IFIT1	1.89177	0.0107883
21	SPATS2L	1.86913	0.022945
22	LOC102161784	1.84961	0.0498397
23	TUBB2B	1.82523	0.0263546
24	SETX	1.81537	0.0107883
25	ENSSSCG00000044784	1.79271	0.0120671
26	FTSJ3	1.78724	0.0312943
27	CCND1	1.74425	0.0186547
28	SND1	1.73462	0.0712109
29	KRT8	1.71012	0.033669
30	NIPAL1	1.70721	0.0312943
31	PSMB9	1.70504	0.0321809
32	KRT14	1.70391	0.00835947
33	SYTL2	1.69656	0.100306
34	ISG15	1.68927	0.0492848
35	LFNG	1.66684	0.147607
36	GTF2F1	1.66439	0.0675826
37	FARSA	1.62402	0.107253
38	PDE12	1.615	0.0838246
39	GALE	1.60381	0.0755354
40	IFIH1	1.58747	0.0667972
41	KRT7	1.57206	0.0702808
42	UBC	1.5572	0.0367414
43	TAGLN2	1.52339	0.0337571
44	OPTN	1.50814	0.065981
45	P4HB	1.49469	0.134386
46	GOLGB1	1.47536	0.0731655
47	ZC3HAV1	1.47056	0.122649
48	GHSR	1.46661	0.0781952
49	MCM7	1.38797	0.120207
50	CAPN2	1.37212	0.106022
51	NACA	-1.29063	0.102892
52	SULT1E1	-1.3708	0.0893067
53	PNRC2	-1.39059	0.0929174
54	RPS25	-1.3924	0.0991145
55	MAL2	-1.45748	0.0462475
56	POLR2E	-1.46211	0.11351
57	SLC25A20	-1.47053	0.11351
58	GABARAPL2	-1.48305	0.0835344
59	HNRNPF	-1.49514	0.0929174
60	SDHB	-1.50146	0.106022
61	PCTP	-1.51208	0.0929174
62	AKR1C2	-1.51881	0.0312943
63	EEF1A1	-1.5219	0.0364407
64	LAPTM4A	-1.5301	0.0367037
65	NDUFA1	-1.53414	0.0712109
66	GSR	-1.53537	0.0991145
67	ENSSSCG00000000207	-1.53539	0.0755354
68	TM9SF2	-1.5375	0.0755354
69	TWF1	-1.54565	0.0701204
70	EIF3H	-1.55338	0.0453082
71	TOMM22	-1.59372	0.0312943
72	MDH1	-1.61388	0.0755354
73	PRMT1	-1.61429	0.0280611
74	LDHA	-1.64679	0.0203309
75	MSMO1	-1.65206	0.0324863
76	ENSSSCG00000033734	-1.65655	0.0380545
77	CCNC	-1.66891	0.0929174
78	MAGOH	-1.6784	0.0702808
79	AGBL5	-1.6869	0.0186547
80	PGK1	-1.71864	0.0498397
81	ENSSSCG00000006061	-1.74893	0.0395242
82	RPS29	-1.75788	0.00575529
83	PRXL2A	-1.75831	0.033669
84	FMC1	-1.7586	0.0929174
85	ADM	-1.75997	0.0326939
86	RAP1A	-1.77097	0.0248999
87	LRRC42	-1.77515	0.0312943
88	ENSSSCG00000048719	-1.78571	0.00972554
89	LGALS3	-1.79169	0.00559554
90	MYLK	-1.79762	0.11351
91	CLDN1	-1.80228	0.0107883
92	TMSB4X	-1.80592	0.00559554
93	TMEM45B	-1.81575	0.0492848
94	DCTN6	-1.82543	0.0702808
95	TSPAN31	-1.82611	0.0693266
96	CHMP5	-1.84263	0.0250811
97	CREG1	-1.84576	0.018167
98	ENSSSCG00000038360	-1.95986	0.0569716
99	CLIC4	-1.9678	0.00559554
100	TSPAN13	-2.00493	0.00992216
101	PRDX3	-2.04583	0.0131541
102	MMP13	-2.04626	0.00197176
103	ENSSSCG00000004261	-2.06556	0.00511972
104	C5orf15	-2.08497	0.0120671
105	NDUFB3	-2.08858	0.00559554
106	NDUFA7	-2.11431	0.00673148
107	HOPX	-2.13835	0.0175073
108	ARF4	-2.15771	0.0015676
109	ENSSSCG00000004179	-2.19965	0.00378669
110	SEC61G	-2.44407	0.00575529
111	CNIH4	-2.45425	0.00136417
112	SDHD	-2.63504	9.8486e-05

## Sheet: Table S2. 36 hpi DEG
Serial Number	Gene	log2(FC)	P-adj
1	RSAD2	3.60102	4.99557e-45		Lowest value	green
2	CMPK2	3.15751	9.28895e-22		Midpoint 0	yellow
3	MX2	2.98585	1.16603e-21		Highest value	Red
4	CXCL10	2.92824	3.0272e-21
5	USP18	2.87775	2.20148e-24
6	IFIT1	2.65774	1.78884e-16
7	ENSSSCG00000032591	2.56571	2.17429e-11
8	OAS2	2.53887	4.51666e-13
9	HERC6	2.53298	1.18927e-15
10	ENSSSCG00000032436	2.48629	7.77234e-09
11	ISG15	2.47485	1.25756e-11
12	GBP1	2.40667	1.05805e-14
13	HERC5	2.37194	5.18571e-10
14	MX1	2.31081	1.07671e-12
15	ENSSSCG00000017754	2.2579	6.64591e-08
16	IFIT2	2.24345	3.09455e-10
17	ENSSSCG00000030801	2.1638	1.35948e-08
18	CHI3L2	2.10863	5.26649e-05
19	EPSTI1	2.10259	5.64896e-10
20	UBE2L6	2.08748	2.86874e-09
21	CCL5	2.02216	7.12022e-05
22	ZNFX1	1.98525	1.70088e-11
23	OASL	1.86794	0.00124256
24	FGL2	1.85528	7.57124e-05
25	PSMB9	1.85368	2.65356e-06
26	ISG20	1.84715	3.21034e-06
27	CD86	1.75023	5.0241e-05
28	GBP2	1.74488	2.84188e-05
29	ENSSSCG00000017146	1.72052	0.00157442
30	ENSSSCG00000017901	1.71797	0.00396873
31	ENSSSCG00000041820	1.70744	0.00566711
32	ENSSSCG00000009240	1.70688	0.00052687
33	ENSSSCG00000034802	1.70145	0.00584368
34	EIF2AK2	1.68574	7.59296e-09
35	FBXO39	1.68429	0.0018518
36	IFIH1	1.68262	3.92321e-07
37	DTX3L	1.65549	3.00947e-05
38	BATF2	1.60599	0.0115812
39	ENSSSCG00000014565	1.59849	0.00674581
40	MXD1	1.59291	0.00151943
41	CD274	1.59103	0.00366594
42	HBEGF	1.58239	2.2737e-05
43	HES4	1.58079	0.0107283
44	IFI6	1.5734	0.000266014
45	SLC25A28	1.56048	0.000732036
46	SLFN11	1.55241	0.0178647
47	IFIT5	1.53689	0.000912314
48	DHX58	1.52738	0.0190885
49	IRF7	1.50456	0.0207337
50	IFI44L	1.5028	0.000180513
51	ERAP2	1.49279	0.00674581
52	RNF19B	1.47376	0.00226367
53	ENSSSCG00000033089	1.46678	0.0281333
54	CTSL	1.44302	0.032284
55	UBE2C	1.43882	0.0202181
56	PARP14	1.43717	3.21034e-06
57	SOWAHB	1.42944	0.0409974
58	TRIM22	1.40879	0.00402622
59	PARP12	1.40432	0.00393918
60	ZC3H12A	1.40263	0.00263238
61	ENSSSCG00000008981	1.39844	0.0263116
62	ZC3H12C	1.39743	0.045248
63	NDC80	1.38863	0.0225707
64	TNFAIP3	1.38538	0.000251117
65	SETX	1.38362	0.000191159
66	TRIM21	1.38254	0.00724303
67	BACH1	1.38098	0.00799085
68	TRIM25	1.3793	0.0267408
69	TMEM140	1.36613	0.0129867
70	ENSSSCG00000035053	1.36167	0.000375651
71	PARP9	1.35976	0.0288766
72	TAP1	1.35701	0.00621893
73	ENSSSCG00000047377	1.35613	0.0697005
74	ENSSSCG00000006588	1.35487	0.000352254
75	EDN1	1.35444	0.0536126
76	ENSSSCG00000025593	1.34917	0.00674581
77	NT5C3A	1.33725	0.00125335
78	ENSSSCG00000039367	1.29401	0.0594651
79	AMCF-II	1.28257	0.0736734
80	CLMN	1.27686	0.10996
81	SERPINE2	1.27303	0.00661511
82	PDPN	1.26189	0.0098552
83	PADI1	1.24032	0.00695487
84	LGALS3BP	1.23716	0.103684
85	NEXN	1.23341	0.0080574
86	ENSSSCG00000016263	1.22047	0.00566711
87	TGM1	1.20739	0.149848
88	PCLAF	1.20665	0.0147789
89	IFI44	1.19183	0.0882812
90	CD40	1.18511	0.0107181
91	ENSSSCG00000001341	1.18237	0.00678957
92	NMI	1.16868	0.0225591
93	SORBS1	1.16788	0.100607
94	OPTN	1.16008	0.00124256
95	STAT1	1.15836	0.00085513
96	APOBEC1	1.1476	0.000872581
97	FOS	1.14319	0.0735009
98	TRIB3	1.13898	0.100607
99	TNFSF9	1.13745	0.0460319
100	SPATS2L	1.13537	0.0225591
101	TOR3A	1.13443	0.0553721
102	PPP4R4	1.13343	0.0190885
103	RNASEL	1.12227	0.0119016
104	SAMD9	1.11177	0.00118018
105	TNIP3	1.11018	0.0536126
106	DEFB1	1.09336	0.0267408
107	ENSSSCG00000041072	1.09285	0.106202
108	ENDOV	1.08261	0.128507
109	BCL2L14	1.08142	0.038714
110	PSMF1	1.05963	0.061307
111	SPP1	1.05308	0.0135365
112	SCGB3A1	1.04499	0.0264038
113	TENT5A	1.03832	0.109269
114	TOP2A	1.03292	0.0171387
115	ID1	0.997324	0.0292525
116	PSME2	0.99335	0.0134107
117	IDH2	0.991295	0.0264038
118	EPDR1	0.990382	0.103458
119	ENSSSCG00000014997	0.976434	0.017369
120	ZDHHC18	0.961934	0.0225591
121	TRIM38	0.960679	0.0977513
122	GALE	0.955226	0.0557812
123	GNB4	0.947674	0.0180351
124	PPA1	0.939361	0.0198722
125	ZC3HAV1	0.935954	0.0292525
126	RASGEF1B	0.889038	0.128507
127	NUB1	0.847361	0.0292107
128	FKBP4	0.840862	0.0562328
129	S100A12	0.817017	0.0964204
130	PSMB10	0.814685	0.087648
131	B2M	0.774872	0.062845
132	PSMC1	0.747399	0.13233
133	GPX2	-0.71452	0.126483
134	CLK1	-0.786459	0.035958
135	Y_RNA	-0.837457	0.11206
136	CST6	-0.857506	0.034133
137	ENSSSCG00000034976	-0.890384	0.0365644
138	ENSSSCG00000026416	-0.899234	0.0895404
139	ATP1B1	-0.899926	0.0975779
140	FMO2	-0.906874	0.0190885
141	KLHL24	-0.914037	0.103684
142	CTSV	-0.914401	0.0361979
143	ENSSSCG00000041050	-0.915408	0.0107181
144	RNF181	-0.927411	0.0110007
145	ARMH4	-0.951295	0.0602192
146	ENSSSCG00000030300	-1.04211	0.117819
147	RAB27B	-1.09586	0.0722488
148	AQP3	-1.09874	0.0156914
149	SLC46A3	-1.10032	0.025309
150	CYP2A19	-1.18593	0.017369
151	ALPK1	-1.21596	0.116708
152	NFKBIL1	-1.23853	0.0808656
153	SLC28A3	-1.25454	0.0977513
154	PDCD4	-1.26823	0.00184789
155	TFF3	-1.27825	0.0190056
156	DEPTOR	-1.35574	0.0506585
157	ENSSSCG00000026996	-1.42095	0.0437339
158	ENSSSCG00000037422	-1.44178	0.0193644
159	ENSSSCG00000038360	-1.49496	0.017369
160	ATP6V1G3	-1.5933	0.00738886
161	ENSSSCG00000046519	-1.86965	0.000289167
162	CILK1	-1.95584	4.44895e-07
163	BPIFB1	-1.98185	0.000178149

## Sheet: Table S3. 48 hpi DEG
Serial Number	Gene	log2(FC)	P-adj
1	OASL	2.71158	4.61806e-10		Lowest value	green
2	IFIT2	2.64868	5.71311e-09		Midpoint 0	yellow
3	RSAD2	2.56095	2.82677e-07		Highest value	Red
4	CNFN	2.50243	0.00024643
5	FBXO39	2.43886	1.09274e-06
6	ISG15	2.43474	3.68267e-08
7	ENSSSCG00000016254	2.36078	0.000801748
8	CMPK2	2.34939	0.000201101
9	CRNN	2.33065	4.43378e-06
10	ISG12(A)	2.27207	2.82677e-07
11	ENSSSCG00000031708	2.22426	3.23634e-08
12	MX2	2.1459	0.000380246
13	AREG	2.14331	1.10052e-05
14	EREG	2.1319	0.00148542
15	SNORD96	2.08114	0.0100816
16	IFIT1	2.07639	4.34169e-06
17	RNF19B	2.0741	0.000952014
18	CANT1	2.05177	0.0100816
19	IFI6	1.99921	1.66459e-07
20	CXCL10	1.98943	0.000180073
21	OAS2	1.96184	0.00265683
22	DAPL1	1.96174	0.0142424
23	GCNT3	1.95024	0.0116523
24	ENSSSCG00000032436	1.93682	0.00537192
25	CD24	1.90562	0.00151719
26	ENSSSCG00000050022	1.90415	0.020508
27	ENSSSCG00000013976	1.86623	0.00169212
28	USP18	1.82531	0.000174332
29	UBE2L6	1.81642	2.31951e-05
30	ZC3H12A	1.79647	0.000269439
31	AMPD1	1.76653	0.0536177
32	UPP1	1.76541	5.01683e-05
33	LDHD	1.74882	0.0421347
34	ANXA1	1.74773	0.000222301
35	CILK1	1.71543	0.0017953
36	CXCL11	1.70657	0.0304076
37	ASPRV1	1.70608	0.0564562
38	GBP1	1.70194	0.0343885
39	CSTA	1.69833	0.0075587
40	MX1	1.69039	0.00787381
41	ENSSSCG00000017754	1.66005	0.0354617
42	DTX4	1.65298	0.0142424
43	ENSSSCG00000036669	1.6516	0.0100816
44	MXD1	1.64761	0.019577
45	KLK8	1.6061	0.110946
46	EPSTI1	1.58914	0.00301177
47	SLC5A7	1.58798	0.0948695
48	ZBP1	1.58376	0.11695
49	ENSSSCG00000014565	1.57734	0.0589476
50	ENSSSCG00000043485	1.56835	0.117669
51	A2ML1	1.56681	0.132827
52	GIPC1	1.55884	0.0536177
53	SUPT6H	1.52904	0.140083
54	SPRP	1.50105	0.0562134
55	RIT1	1.49848	0.0359762
56	HERC5	1.48724	0.0771636
57	KRT8	1.4814	0.0471825
58	ASB9	1.48102	0.0248083
59	NPG1	1.46798	0.0841124
60	PTHLH	1.42789	0.0181811
61	ENSSSCG00000007695	1.42728	0.0100816
62	SLC39A2	1.41099	0.095978
63	HERC6	1.40283	0.0354617
64	SNX10	1.40144	0.00495597
65	ENSSSCG00000024911	1.38955	0.0815509
66	ENSSSCG00000001229	1.37446	0.0385108
67	ENSSSCG00000026339	1.36696	0.00434708
68	H2AC6	1.35897	0.0421347
69	CCNYL1	1.34657	0.0536177
70	CD86	1.33122	0.0746678
71	DSP	1.32274	0.0536177
72	STAT1	1.30097	0.0154156
73	TNFAIP3	1.28353	0.110946
74	PRSS27	1.28108	0.100235
75	PKP3	1.26725	0.118226
76	SPINK5	1.25035	0.107906
77	LY6D	1.24421	0.0455711
78	PSMB9	1.24336	0.0603225
79	ENSSSCG00000004261	1.22308	0.100253
80	APOBEC1	1.22263	0.0490408
81	IFIT5	1.2206	0.0718067
82	XDH	1.21295	0.107906
83	MLLT11	1.20029	0.0573918
84	TMPRSS11F	1.17283	0.0740775
85	SLC7A11	1.15862	0.107906
86	NT5C3A	1.15769	0.0536177
87	CFD	1.1525	0.0650308
88	TRIM22	1.13551	0.101859
89	ENSSSCG00000017445	1.13068	0.0841681
90	CLSTN1	1.11387	0.145329
91	FAM111A	1.10564	0.0596157
92	TCN1	1.10296	0.110946
93	GHSR	1.09712	0.114888
94	ENSSSCG00000038616	1.07778	0.107906
95	PPP4R4	1.07191	0.104754
96	IFITM3	1.05542	0.0740775
97	LDHA	1.05251	0.0589476
98	ZMAT3	-1.03207	0.070126
99	SLPI	-1.06729	0.132827
100	ARMH4	-1.13985	0.107156
101	SPA17	-1.16665	0.107981
102	RFX3	-1.23029	0.118258
103	SLC38A5	-1.27229	0.0304076
104	ENSSSCG00000015491	-1.27855	0.11695
105	CCDC153	-1.28626	0.11695
106	ENSSSCG00000028717	-1.33367	0.0989444
107	SNORA57	-1.33414	0.110946
108	AGBL2	-1.36938	0.107906
109	NEK10	-1.37266	0.0763266
110	C5orf49	-1.37492	0.0705883
111	SLC16A12	-1.39281	0.107906
112	C1orf194	-1.4053	0.0985013
113	BBOF1	-1.42573	0.1115
114	LMNTD1	-1.43421	0.147424
115	ENSSSCG00000032650	-1.4579	0.0706051
116	RSPH1	-1.4764	0.120644
117	PROM1	-1.48877	0.0401279
118	RIBC2	-1.51429	0.0969392
119	CFAP44	-1.52568	0.0841124
120	EFHC1	-1.54936	0.0610188
121	MRC1	-1.55491	0.107906
122	ROPN1L	-1.55536	0.0140231
123	ENSSSCG00000051726	-1.5579	0.126806
124	HOATZ	-1.55985	0.0536177
125	DYNC2H1	-1.56164	0.00434708
126	FAM216B	-1.57333	0.0841124
127	DNAI4	-1.57979	0.0550836
128	WDR49	-1.58157	0.0879102
129	RGS22	-1.58249	0.0724097
130	ANXA10	-1.59127	0.0196116
131	LRRC23	-1.59512	0.0879481
132	LRRC51	-1.60848	0.0431484
133	NOX4	-1.61351	0.0459219
134	TSPAN19	-1.62191	0.0993061
135	DNAH11	-1.63185	0.0841681
136	CIBAR2	-1.63364	0.0884503
137	ENSSSCG00000004302	-1.64034	0.0471825
138	DNAI3	-1.65606	0.0460523
139	CEP126	-1.66038	0.0536177
140	TYROBP	-1.66505	0.0821734
141	TMEM232	-1.66516	0.0691032
142	BTG4	-1.6656	0.0879481
143	SPAG6	-1.67214	0.0584113
144	SPEF2	-1.68917	0.0401279
145	PROSER1	-1.6978	0.0385108
146	MARCO	-1.7098	0.0725016
147	CD164L2	-1.71264	0.0536177
148	LGALS13	-1.71542	0.000190966
149	ENSSSCG00000000967	-1.71986	0.0382855
150	LRRC49	-1.7554	0.0308431
151	BEX1	-1.75681	0.0215628
152	EVI2B	-1.76382	0.0566871
153	MORN3	-1.76501	0.0227576
154	DNAAF4	-1.79804	0.0304076
155	ENSSSCG00000034743	-1.79866	0.00568985
156	PACRG	-1.80125	0.0459219
157	ENSSSCG00000042361	-1.80467	0.00301177
158	FBXO15	-1.82422	0.0175706
159	C9orf24	-1.82746	0.0385108
160	AK7	-1.82945	0.0304076
161	FAM229B	-1.8321	0.0116772
162	LCA5	-1.84226	0.00301177
163	ENSSSCG00000040019	-1.84538	0.0343885
164	ENSSSCG00000017814	-1.84782	0.0154156
165	TNFSF13	-1.87625	0.0304076
166	ZC2HC1C	-1.91141	0.0259986
167	ENSSSCG00000044691	-1.95794	0.0149284
168	PPIL6	-1.99848	0.00833069
169	ENPP2	-2.03953	0.00529167
170	MDH1B	-2.06188	0.0113301
171	DYNLRB2	-2.11329	1.07593e-05
172	ENSSSCG00000047669	-2.12734	0.00024643
173	CFAP161	-2.15146	0.0020045
174	ARMC3	-2.16347	0.00324704
175	NSUN7	-2.22058	0.000801748
176	CP	-2.22794	0.00024643
177	ZMYND12	-2.33035	0.00169212
178	C20orf85	-2.3366	0.000180073
179	ENSSSCG00000008686	-2.60324	2.82677e-07

## Sheet: Table S4. 24 hpi Pathways
Ingenuity Canonical Pathways	-log(p-value)	Ratio	z-score	Molecules
Mitochondrial Dysfunction	3.93	0.0819	NaN	ATP5MC3,ATP5PD,COX7A2L,CYB5A,GSR,NDUFA1,NDUFAF1,NDUFB1,NDUFB3,NDUFB4,PRDX3,SDHB,SDHD,XDH
EIF2 Signaling	3.65	0.0705	-0.707	CCND1,EIF2AK2,EIF2S3,EIF3B,EIF3E,EIF3H,EIF5B,NRAS,PTBP1,RAP1A,RPL34,RPL7A,RPS24,RPS25,RPS29,TRIB3
Cholesterol Biosynthesis I	3.62	0.308	-1	DHCR7,HSD17B7,MSMO1,SC5D
Cholesterol Biosynthesis II (via 24,25-dihydrolanosterol)	3.62	0.308	-1	DHCR7,HSD17B7,MSMO1,SC5D
Cholesterol Biosynthesis III (via Desmosterol)	3.62	0.308	-1	DHCR7,HSD17B7,MSMO1,SC5D
Sirtuin Signaling Pathway	3.3	0.0614	1.508	ACLY,CDH1,GABARAPL2,KAT2A,NDUFA1,NDUFAF1,NDUFB1,NDUFB3,NDUFB4,PGK1,POLR1C,SDHB,SDHD,SLC25A5,SP1,TIMM8B,TOMM22,TOMM7
Oxidative Phosphorylation	3.29	0.0901	-3.162	ATP5MC3,ATP5PD,COX7A2L,CYB5A,NDUFA1,NDUFB1,NDUFB3,NDUFB4,SDHB,SDHD
Superpathway of Cholesterol Biosynthesis	3.14	0.172	-1.342	ACAT1,DHCR7,HSD17B7,MSMO1,SC5D
Role of Hypercytokinemia/hyperchemokinemia in the Pathogenesis of Influenza	2.83	0.093	2.121	AREG,CCL5,EIF2AK2,IFIT2,ISG15,MX1,OAS2,RSAD2
Cell Cycle Control of Chromosomal Replication	2.55	0.107	2.449	CDK10,CDK12,MCM2,MCM3,MCM7,POLA2
VDR/RXR Activation	2.45	0.0897	0	CCL5,CCNC,CST6,KLF4,PDGFA,RXRB,SP1
Arginine Degradation I (Arginase Pathway)	2.43	0.5	NaN	ALDH4A1,OAT
Estrogen Receptor Signaling	2.4	0.0489	-1.604	BAD,CCNC,CCND1,GNAL,GNB2,MED31,MMP13,MMP7,NDUFAF1,NDUFB1,NDUFB3,NDUFB4,NRAS,PPP1R12A,PRKAR1A,RAP1A,SDHB,SDHD,SP1,ZDHHC7
Protein Ubiquitination Pathway	2.37	0.0547	NaN	CDC34,ELOC,HSCB,HSPB8,PSMA5,PSMB4,PSMB9,PSMD3,TAP1,UBA1,UBC,UBE2A,UBE2B,UBE2L6,USP18
Huntington's Disease Signaling	2.24	0.053	NaN	CAPN2,CASP6,CTSD,DCTN1,GNB2,POLR2E,PSMA5,PSMB4,PSMB9,PSMD3,SDHB,SDHD,SIN3A,SP1,UBC
Proline Biosynthesis II (from Arginine)	2.22	0.4	NaN	OAT,PYCR3
Galactose Degradation I (Leloir Pathway)	2.22	0.4	NaN	GALE,GALM
Melanoma Signaling	2.08	0.1	-1	BAD,CCND1,CDH1,NRAS,RAP1A
Arginine Degradation VI (Arginase 2 Pathway)	2.05	0.333	NaN	OAT,PYCR3
Zymosterol Biosynthesis	2.05	0.333	NaN	HSD17B7,MSMO1
Colorectal Cancer Metastasis Signaling	2.03	0.0517	-1.732	APC,BAD,CCND1,CDH1,GNAL,GNB2,MMP13,MMP7,NRAS,PRKAR1A,PTGS2,RAP1A,RHOD,SIAH1
Hypoxia Signaling in the Cardiovascular System	1.91	0.0789	NaN	CDC34,P4HB,SUMO1,UBE2A,UBE2B,UBE2L6
HER-2 Signaling in Breast Cancer	1.89	0.0529	0.302	AREG,ARF4,BAD,CASP6,CCND1,COX7A2L,CYB5A,NRAS,PTGS2,RAP1A,SP1,TPR
FAT10 Signaling Pathway	1.88	0.0893	NaN	PSMA5,PSMB4,PSMB9,PSMD3,UBA1
Tumor Microenvironment Pathway	1.8	0.0559	-0.632	BAD,CCND1,ICAM1,LGALS9,MMP13,MMP7,NRAS,PDGFA,PTGS2,RAP1A
Regulation of eIF4 and p70S6K Signaling	1.77	0.0552	NaN	EIF2S3,EIF3B,EIF3E,EIF3H,ITGA10,NRAS,RAP1A,RPS24,RPS25,RPS29
3-phosphoinositide Biosynthesis	1.76	0.0526	0.333	DUSP11,EYA4,IPMK,MDP1,PI4K2A,PPFIBP2,PPP1R12A,PRUNE1,PSPH,PTPN13,SGPP1
Endometrial Cancer Signaling	1.76	0.0833	-1.342	BAD,CCND1,CDH1,NRAS,RAP1A
Role of MAPK Signaling in the Pathogenesis of Influenza	1.76	0.0732	NaN	CCL5,MAP2K3,NRAS,PRDX6,PTGS2,RAP1A
Necroptosis Signaling Pathway	1.75	0.0577	-0.333	CAPN2,EIF2AK2,SHARPIN,SLC25A10,SLC25A5,TIMM8B,TOMM22,TOMM7,UBC
D-myo-inositol (1,4,5,6)-Tetrakisphosphate Biosynthesis	1.74	0.0546	-0.333	DUSP11,EYA4,IPMK,MDP1,PPFIBP2,PPP1R12A,PRUNE1,PSPH,PTPN13,SGPP1
D-myo-inositol (3,4,5,6)-tetrakisphosphate Biosynthesis	1.74	0.0546	-0.333	DUSP11,EYA4,IPMK,MDP1,PPFIBP2,PPP1R12A,PRUNE1,PSPH,PTPN13,SGPP1
Mechanisms of Viral Exit from Host Cells	1.71	0.0976	NaN	CHMP4C,SH3GL1,SH3GLB2,VPS4A
TCA Cycle II (Eukaryotic)	1.71	0.13	NaN	MDH1,SDHB,SDHD
Phosphatidylethanolamine Biosynthesis II	1.69	0.222	NaN	ETNK1,PIGF
Hepatic Fibrosis Signaling Pathway	1.65	0.0426	0.775	APC,CCL5,CCN2,CCND1,ICAM1,ITGA10,KDR,MAP2K3,MMP13,MYLK,NRAS,PDGFA,PRKAR1A,RAP1A,RHOD,SDHB,SDHD,SP1
Glucocorticoid Receptor Signaling	1.62	0.0395	NaN	CCL5,GTF2F1,GTF2H5,ICAM1,IFNE,KRT18,KRT23,KRT7,KRT78,KRT8,MMP13,NDUFAF1,NDUFB1,NDUFB3,NDUFB4,NRAS,POLR2E,PTGS2,RAP1A,RXRB,SDHB,SDHD,SUMO1
ERB2-ERBB3 Signaling	1.62	0.0769	-0.447	BAD,CCND1,NRAS,RAP1A,SP1
Regulation of Cellular Mechanics by Calpain Protease	1.6	0.0674	-1.342	CAPN2,CAST,CCND1,ITGA10,NRAS,RAP1A
Acetyl-CoA Biosynthesis III (from Citrate)	1.6	1	NaN	ACLY
UDP-N-acetyl-D-galactosamine Biosynthesis I	1.6	1	NaN	GALE
Acute Myeloid Leukemia Signaling	1.56	0.0659	-1.342	BAD,CCND1,IDH1,MAP2K3,NRAS,RAP1A
Bladder Cancer Signaling	1.56	0.0603	NaN	CCND1,CDH1,MMP13,MMP7,NRAS,RAP1A,SIN3A
Gluconeogenesis I	1.53	0.111	NaN	ENO1,MDH1,PGK1
Sucrose Degradation V (Mammalian)	1.52	0.182	NaN	GALM,KHK
Actin Nucleation by ARP-WASP Complex	1.52	0.0645	-1.342	ARPC3,ITGA10,NRAS,PPP1R12A,RAP1A,RHOD
Non-Small Cell Lung Cancer Signaling	1.5	0.0638	-1	BAD,CCND1,NRAS,RAP1A,RXRB,SIN3A
PFKFB4 Signaling Pathway	1.49	0.0833	0	MAP2K3,PRKAR1A,TKT,XDH
Glutathione Redox Reactions I	1.49	0.107	NaN	GSR,MGST1,PRDX6
Endocannabinoid Cancer Inhibition Pathway	1.48	0.0544	0	BAD,CASP6,CCND1,CDH1,GNAL,MAP2K3,PRKAR1A,TRIB3
Coronavirus Pathogenesis Pathway	1.46	0.049	0	CCL5,CCND1,EEF1A1,OAS2,PTGS2,RPS24,RPS25,RPS29,SIN3A,ZC3HAV1
Sertoli Cell-Sertoli Cell Junction Signaling	1.44	0.0485	NaN	CDH1,CLDN1,CLDN10,CLDN8,F11R,ITGA10,MAP2K3,NRAS,PRKAR1A,RAP1A
Superpathway of Inositol Phosphate Compounds	1.4	0.0462	0	DUSP11,EYA4,IPMK,MDP1,PI4K2A,PPFIBP2,PPP1R12A,PRUNE1,PSPH,PTPN13,SGPP1
Granzyme A Signaling	1.39	0.0667	2.236	NDUFA1,NDUFAF1,NDUFB1,NDUFB3,NDUFB4
IL-8 Signaling	1.39	0.0476	0.378	CCND1,CDH1,GNAL,GNB2,ICAM1,KDR,NRAS,PTGS2,RAP1A,RHOD
Endocannabinoid Developing Neuron Pathway	1.37	0.0551	-1.342	CCND1,GNAL,GNB2,MAP2K3,NRAS,PRKAR1A,RAP1A
Role of MAPK Signaling in Inhibiting the Pathogenesis of Influenza	1.35	0.0649	0	CCL5,EIF2AK2,MAP2K3,PRDX6,PTGS2
mTOR Signaling	1.34	0.0467	NaN	DDIT4,EIF3B,EIF3E,EIF3H,NRAS,RAP1A,RHOD,RPS24,RPS25,RPS29
Toll-like Receptor Signaling	1.33	0.0641	NaN	EIF2AK2,LY96,MAP2K3,TOLLIP,UBC
Ovarian Cancer Signaling	1.32	0.0506	-2	APC,CCND1,MMP7,NRAS,PRKAR1A,PTGS2,RAP1A,SIN3A
MicroRNA Biogenesis Signaling Pathway	1.32	0.0481	-0.333	DGCR8,DIS3L,EXOSC10,HOPX,ILF3,NRAS,POLR2E,RAP1A,TPR
Aryl Hydrocarbon Receptor Signaling	1.31	0.0503	0.816	ALDH4A1,CCND1,CTSD,MCM7,MGST1,RXRB,SLC35A2,SP1
4-hydroxyproline Degradation I	1.3	0.5	NaN	ALDH4A1
Thyroid Hormone Biosynthesis	1.3	0.5	NaN	CTSD
Estrogen-Dependent Breast Cancer Signaling	1.27	0.0617	0	CCND1,HSD17B7,NRAS,RAP1A,SP1
Role of IL-17A in Arthritis	1.26	0.0702	NaN	CCL5,MAP2K3,MMP13,PTGS2
Clathrin-mediated Endocytosis Signaling	1.25	0.0466	NaN	AP3M1,ARPC3,MYO1E,PDGFA,RAB11B,SH3GL1,SH3GLB2,SNX9,UBC
3-phosphoinositide Degradation	1.22	0.0462	0	DUSP11,EYA4,MDP1,PPFIBP2,PPP1R12A,PRUNE1,PSPH,PTPN13,SGPP1
Molecular Mechanisms of Cancer	1.21	0.0381	NaN	APC,BAD,CASP6,CCND1,CDH1,CDK10,CDK12,GNAL,GNB2,ITGA10,LAMTOR3,MAP2K3,NRAS,PRKAR1A,RAP1A,RHOD,SIN3A
BAG2 Signaling Pathway	1.21	0.0595	NaN	PSMA5,PSMB4,PSMB9,PSMD3,SP1
HMGB1 Signaling	1.21	0.0479	0.707	ICAM1,IL17B,KAT2A,MAP2K3,NRAS,RAP1A,RHOD,SP1
Interferon Signaling	1.21	0.0833	NaN	ISG15,MX1,TAP1
Role of MAPK Signaling in Promoting the Pathogenesis of Influenza	1.19	0.0536	-2.236	ATP6V1G3,MAP2K3,NRAS,PRDX6,PTGS2,RAP1A
Retinoic acid Mediated Apoptosis Signaling	1.19	0.0667	NaN	IFNE,PARP14,PARP3,RXRB
D-myo-inositol-5-phosphate Metabolism	1.18	0.0452	0	DUSP11,EYA4,MDP1,PPFIBP2,PPP1R12A,PRUNE1,PSPH,PTPN13,SGPP1
Ribonucleotide Reductase Signaling Pathway	1.17	0.0471	0.707	BAD,CCND1,CDC34,CDH1,NRAS,PARP14,PARP3,SP1
Prostate Cancer Signaling	1.16	0.0526	NaN	BAD,CCND1,NKX3-1,NRAS,RAP1A,SIN3A
Ephrin Receptor Signaling	1.15	0.0446	-2.449	ARPC3,EFNB1,GNAL,GNB2,ITGA10,NRAS,PDGFA,PTPN13,RAP1A
CDK5 Signaling	1.15	0.0522	-1.633	GNAL,LAMC1,NRAS,PPP1R12A,PRKAR1A,RAP1A
Serine Biosynthesis	1.13	0.333	NaN	PSAT1
Proline Degradation	1.13	0.333	NaN	ALDH4A1
Thiosulfate Disproportionation III (Rhodanese)	1.13	0.333	NaN	MOCS3
Glycerol-3-phosphate Shuttle	1.13	0.333	NaN	GPD1
1D-myo-inositol Hexakisphosphate Biosynthesis V (from Ins(1,3,4)P3)	1.13	0.333	NaN	IPMK
Inhibition of Matrix Metalloproteases	1.13	0.0769	NaN	MMP13,MMP7,SDC1
NRF2-mediated Oxidative Stress Response	1.1	0.0422	-1.89	ABCC4,CDC34,DNAJA3,GSR,HSPB8,MAP2K3,MGST1,NRAS,RAP1A,SLC35A2
Activation of IRF by Cytosolic Pattern Recognition Receptors	1.09	0.0615	0	DHX58,IFIH1,IFIT2,ISG15
PTEN Signaling	1.07	0.0467	0	BAD,CCND1,ITGA10,KDR,NRAS,RAP1A,SHARPIN
Integrin Signaling	1.05	0.0425	0	ARF4,ARPC3,CAPN2,ITGA10,MYLK,NRAS,PPP1R12A,RAP1A,RHOD
Oncostatin M Signaling	1.03	0.0698	NaN	MMP13,NRAS,RAP1A
Glioma Signaling	1.03	0.0484	NaN	CCND1,IDH1,NRAS,PDGFA,RAP1A,SIN3A
IL-1 Signaling	1.02	0.0521	NaN	GNAL,GNB2,MAP2K3,PRKAR1A,TOLLIP
Methylmalonyl Pathway	1.01	0.25	NaN	PCCA
Proline Biosynthesis I	1.01	0.25	NaN	PYCR3
Oxidized GTP and dGTP Detoxification	1.01	0.25	NaN	RUVBL2
Molybdenum Cofactor Biosynthesis	1.01	0.25	NaN	MOCS3
Histamine Degradation	1.01	0.0952	NaN	ALDH4A1,HNMT
Fatty Acid Œ±-oxidation	1.01	0.0952	NaN	ALDH4A1,PTGS2
Salvage Pathways of Pyrimidine Ribonucleotides	1.01	0.0515	1.342	APOBEC2,CMPK2,EIF2AK2,MAP2K3,PYCR3
Superpathway of D-myo-inositol (1,4,5)-trisphosphate Metabolism	0.979	0.0909	NaN	IMPA1,IPMK
VEGF Signaling	0.979	0.0505	-1	BAD,EIF2S3,KDR,NRAS,RAP1A
Granulocyte Adhesion and Diapedesis	0.971	0.0423	NaN	CCL5,CLDN1,CLDN10,CLDN8,ICAM1,MMP13,MMP7,SDC1
tRNA Splicing	0.963	0.0652	NaN	PDE12,TDP2,TSEN54
Role of Lipids/Lipid Rafts in the Pathogenesis of Influenza	0.943	0.087	NaN	IFNE,RSAD2
Leukocyte Extravasation Signaling	0.936	0.0415	-1.342	CLDN1,CLDN10,CLDN8,F11R,ICAM1,MMP13,MMP7,RAP1A
Inhibition of ARE-Mediated mRNA Degradation Pathway	0.936	0.0432	NaN	DIS3L,EXOSC10,PRKAR1A,PSMA5,PSMB4,PSMB9,PSMD3
Protein Citrullination	0.921	0.2	NaN	PADI1
Superpathway of Serine and Glycine Biosynthesis I	0.921	0.2	NaN	PSAT1
Glutathione Redox Reactions II	0.921	0.2	NaN	GSR
Myo-inositol Biosynthesis	0.921	0.2	NaN	IMPA1
2-oxobutanoate Degradation I	0.921	0.2	NaN	PCCA
Tumoricidal Function of Hepatic Natural Killer Cells	0.914	0.0833	NaN	CASP6,ICAM1
IGF-1 Signaling	0.91	0.0481	-2	BAD,CCN2,NRAS,PRKAR1A,RAP1A
Apoptosis Signaling	0.91	0.0481	1.342	BAD,CAPN2,CASP6,NRAS,RAP1A
CCR3 Signaling in Eosinophils	0.907	0.0448	NaN	GNAL,GNB2,MYLK,NRAS,PPP1R12A,RAP1A
CDP-diacylglycerol Biosynthesis I	0.886	0.08	NaN	CRLS1,MBOAT7
Assembly of RNA Polymerase II Complex	0.879	0.06	NaN	GTF2F1,GTF2H5,POLR2E
Adrenomedullin signaling pathway	0.879	0.0402	-1.134	ADM,BAD,MAP2K3,MYLK,NRAS,PRKAR1A,RAP1A,RXRB
Chronic Myeloid Leukemia Signaling	0.873	0.0467	NaN	BAD,CCND1,NRAS,RAP1A,SIN3A
Neurotrophin/TRK Signaling	0.873	0.0513	-2	MAP2K3,NRAS,RAP1A,SPRY1
Androgen Signaling	0.866	0.0414	NaN	CCND1,GNAL,GNB2,GTF2F1,GTF2H5,POLR2E,PRKAR1A
ILK Signaling	0.863	0.0398	0.378	CCND1,CDH1,KRT18,NACA,PPP1R12A,PTGS2,RHOD,TMSB10/TMSB4X
Œ±-Adrenergic Signaling	0.86	0.0463	NaN	GNAL,GNB2,NRAS,PRKAR1A,RAP1A
Renal Cell Carcinoma Signaling	0.857	0.0506	NaN	ELOC,NRAS,RAP1A,UBC
Thyroid Cancer Signaling	0.857	0.0506	-1	CCND1,CDH1,NRAS,RAP1A
Arginine Biosynthesis IV	0.848	0.167	NaN	OAT
Pentose Phosphate Pathway (Non-oxidative Branch)	0.848	0.167	NaN	TKT
Glycerol Degradation I	0.848	0.167	NaN	GPD1
UDP-N-acetyl-D-glucosamine Biosynthesis II	0.848	0.167	NaN	FMO3
Insulin Receptor Signaling	0.845	0.0429	0	ACLY,BAD,NRAS,PPP1R12A,PRKAR1A,RAP1A
Chemokine Signaling	0.845	0.05	-1	CCL5,NRAS,PPP1R12A,RAP1A
Apelin Endothelial Signaling Pathway	0.833	0.0426	-0.447	GNAL,GNB2,ICAM1,NRAS,RAP1A,SP1
Axonal Guidance Signaling	0.83	0.0334	NaN	ARPC3,CHMP1A,EFNB1,EIF3H,GNAL,GNB2,ITGA10,MMP13,MMP7,NRAS,PDGFA,PMPCB,PRKAR1A,RAP1A,RHOD,ROBO1,SEMA6D
Phosphatidylglycerol Biosynthesis II (Non-plastidic)	0.83	0.0741	NaN	CRLS1,MBOAT7
Glycolysis I	0.83	0.0741	NaN	ENO1,PGK1
DNA Methylation and Transcriptional Repression Signaling	0.815	0.0446	2	CDK10,CDK12,SIN3A,SP1,TCF19
HIF1Œ± Signaling	0.804	0.0385	-1.414	ADM,ELOC,KDR,MAP2K3,MMP13,MMP7,NRAS,RAP1A
Ceramide Biosynthesis	0.785	0.143	NaN	SPTLC3
Thioredoxin Pathway	0.785	0.143	NaN	NXN
Phosphatidylcholine Biosynthesis I	0.785	0.143	NaN	CHPT1
Glycoaminoglycan-protein Linkage Region Biosynthesis	0.785	0.143	NaN	B3GAT3
Aspartate Degradation II	0.785	0.143	NaN	MDH1
Actin Cytoskeleton Signaling	0.783	0.0369	-1.633	APC,ARPC3,ITGA10,MYLK,NRAS,PDGFA,PPP1R12A,RAP1A,TMSB10/TMSB4X
Regulation of Actin-based Motility by Rho	0.783	0.0435	0	ARPC3,ITGA10,MYLK,PPP1R12A,RHOD
Role of Tissue Factor in Cancer	0.77	0.0431	NaN	CCN2,MMP13,NRAS,P4HB,RAP1A
Cardiac Œ≤-adrenergic Signaling	0.767	0.0389	-1.342	GNAL,GNB2,PDE12,PKIG,PPP1R12A,PRKAR1A,TDP2
PDGF Signaling	0.764	0.0465	0	EIF2AK2,NRAS,PDGFA,RAP1A
Neuregulin Signaling	0.759	0.0427	-2	AREG,BAD,ITGA10,NRAS,RAP1A
PAK Signaling	0.759	0.0427	0	ITGA10,MYLK,NRAS,PDGFA,RAP1A
Oxytocin Signaling Pathway	0.752	0.0355	-1.897	CCL5,GNAL,GNB2,MFN2,MYLK,NRAS,PPP1R12A,PRKAR1A,PTGS2,RAP1A
Cancer Drug Resistance By Drug Efflux	0.745	0.0517	NaN	NRAS,PTGS2,RAP1A
Autophagy	0.742	0.037	1.134	BAD,DAPK3,GABARAPL2,LAMP1,OPTN,PI4K2A,PRKAR1A,VPS18
Cholecystokinin/Gastrin-mediated Signaling	0.74	0.042	-1.342	MAP2K3,NRAS,PTGS2,RAP1A,RHOD
Heparan Sulfate Biosynthesis	0.74	0.0455	0	B3GAT3,GLCE,HS3ST6,PRDX6
Inositol Pyrophosphates Biosynthesis	0.733	0.125	NaN	IPMK
RHOGDI Signaling	0.714	0.0364	0	ARPC3,CDH1,GNAL,GNB2,GRIP1,ITGA10,PPP1R12A,RHOD
Ceramide Signaling	0.706	0.044	0	BAD,CTSD,NRAS,RAP1A
Relaxin Signaling	0.703	0.0387	NaN	GNAL,GNB2,PDE12,PRKAR1A,RAP1A,TDP2
Macrophage Classical Activation Signaling Pathway	0.695	0.037	1.134	CCL5,CD86,IL17B,LY96,PARP14,SDHB,SDHD
Pathogenesis of Multiple Sclerosis	0.688	0.111	NaN	CCL5
Sphingosine and Sphingosine-1-phosphate Metabolism	0.688	0.111	NaN	SGPP1
Citrulline Biosynthesis	0.688	0.111	NaN	OAT
ERBB Signaling	0.682	0.043	-2	AREG,MAP2K3,NRAS,RAP1A
Thrombin Signaling	0.68	0.0356	NaN	ARHGEF38,GNAL,GNB2,MYLK,NRAS,PPP1R12A,RAP1A,RHOD
Phagosome Maturation	0.678	0.038	NaN	ATP6V1G3,CTSD,LAMP1,PRDX6,TAP1,VPS18
Inhibition of Angiogenesis by TSP1	0.676	0.0588	NaN	KDR,SDC1
Hepatic Fibrosis / Hepatic Stellate Cell Activation	0.66	0.0361	NaN	CCL5,CCN2,ICAM1,KDR,LY96,MMP13,PDGFA
Nucleotide Excision Repair Pathway	0.656	0.0571	NaN	GTF2H5,POLR2E
Small Cell Lung Cancer Signaling	0.65	0.0417	NaN	CCND1,PTGS2,RXRB,SIN3A
Prostanoid Biosynthesis	0.648	0.1	NaN	PTGS2
Ketolysis	0.648	0.1	NaN	ACAT1
G Beta Gamma Signaling	0.644	0.0388	-2	GNAL,GNB2,NRAS,PRKAR1A,RAP1A
MIF-mediated Glucocorticoid Regulation	0.638	0.0556	NaN	LY96,PTGS2
Signaling by Rho Family GTPases	0.631	0.0337	0.816	ARPC3,CDC42EP5,CDH1,GNAL,GNB2,ITGA10,MYLK,PPP1R12A,RHOD
UVA-Induced MAPK Signaling	0.629	0.0408	NaN	NRAS,PARP14,PARP3,RAP1A
fMLP Signaling in Neutrophils	0.627	0.0382	NaN	ARPC3,GNAL,GNB2,NRAS,RAP1A
Pulmonary Healing Signaling Pathway	0.623	0.0352	-1.134	CCND1,CDH1,KDR,MMP13,MMP7,NRAS,RAP1A
CD40 Signaling	0.622	0.0448	NaN	ICAM1,MAP2K3,PTGS2
Stearate Biosynthesis I (Animals)	0.622	0.0448	NaN	MBOAT7,PPT1,PTGR1
HGF Signaling	0.618	0.0379	NaN	CCND1,ITGA10,NRAS,PTGS2,RAP1A
PI3K/AKT Signaling	0.616	0.035	-0.816	BAD,CCND1,CDC37,ITGA10,NRAS,PTGS2,RAP1A
Ketogenesis	0.611	0.0909	NaN	ACAT1
Pentose Phosphate Pathway	0.611	0.0909	NaN	TKT
Dolichyl-diphosphooligosaccharide Biosynthesis	0.611	0.0909	NaN	ALG5
Remodeling of Epithelial Adherens Junctions	0.609	0.0441	NaN	APC,ARPC3,CDH1
Cell Cycle: G1/S Checkpoint Regulation	0.609	0.0441	NaN	CCND1,CDC34,SIN3A
Osteoarthritis Pathway	0.607	0.0339	-0.447	CASP6,DDIT4,HTRA1,ITGA10,MMP13,PTGS2,S100A9,SP1
Cell Cycle Regulation by BTG Family Proteins	0.604	0.0526	NaN	CCND1,PRMT1
Agrin Interactions at Neuromuscular Junction	0.599	0.0435	NaN	LAMC1,NRAS,RAP1A
tRNA Charging	0.588	0.0513	NaN	EARS2,FARSA
Antigen Presentation Pathway	0.588	0.0513	NaN	PSMB9,TAP1
GM-CSF Signaling	0.587	0.0429	NaN	CCND1,NRAS,RAP1A
Role of PKR in Interferon Induction and Antiviral Response	0.585	0.0368	1.342	EIF2AK2,IFIH1,MAP2K3,PDGFA,SP1
Sumoylation Pathway	0.582	0.0388	0	CDH1,RHOD,SP1,SUMO1
Glioblastoma Multiforme Signaling	0.58	0.0351	0	APC,CCND1,NRAS,PDGFA,RAP1A,RHOD
Assembly of RNA Polymerase I Complex	0.578	0.0833	NaN	POLR1C
Superpathway of Methionine Degradation	0.573	0.05	NaN	PCCA,PRMT1
NER (Nucleotide Excision Repair, Enhanced Pathway)	0.572	0.0385	NaN	GTF2H5,POLA2,POLE4,POLR2E
Iron homeostasis signaling pathway	0.57	0.0362	NaN	ABCB10,ATP6V1G3,CDC34,HSCB,PDGFA
Ephrin B Signaling	0.564	0.0417	NaN	EFNB1,GNAL,GNB2
WNT/Œ≤-catenin Signaling	0.559	0.0345	-1	APC,CCND1,CDH1,MMP7,RUVBL2,UBC
GŒ±i Signaling	0.554	0.0357	NaN	GNAL,GNB2,NRAS,PRKAR1A,RAP1A
Glioma Invasiveness Signaling	0.553	0.0411	NaN	NRAS,RAP1A,RHOD
Agranulocyte Adhesion and Diapedesis	0.553	0.0333	NaN	CCL5,CLDN1,CLDN10,CLDN8,ICAM1,MMP13,MMP7
Oleate Biosynthesis II (Animals)	0.548	0.0769	NaN	CYB5A
Guanosine Nucleotides Degradation III	0.548	0.0769	NaN	XDH
UDP-N-acetyl-D-galactosamine Biosynthesis II	0.548	0.0769	NaN	GALE
PPAR Signaling	0.547	0.0374	1	NRAS,PDGFA,PTGS2,RAP1A
ERK5 Signaling	0.542	0.0405	NaN	BAD,NRAS,RAP1A
Hereditary Breast Cancer Signaling	0.539	0.0352	NaN	CCND1,NRAS,POLR2E,RAP1A,UBC
Telomerase Signaling	0.538	0.037	NaN	DKC1,NRAS,RAP1A,SP1
CLEAR Signaling Pathway	0.533	0.0316	1.667	ATP6V1G3,CTSD,DDIT4,KDR,LAMP1,LAMTOR3,NRAS,RAP1A,VPS18
Tight Junction Signaling	0.526	0.0335	NaN	CLDN1,CLDN10,CLDN8,F11R,MYLK,PRKAR1A
Angiopoietin Signaling	0.523	0.0395	NaN	BAD,NRAS,RAP1A
ERK/MAPK Signaling	0.523	0.0326	-2.236	BAD,ITGA10,LAMTOR3,NRAS,PPP1R12A,PRKAR1A,RAP1A
Macropinocytosis Signaling	0.523	0.0395	NaN	NRAS,PDGFA,RAP1A
Assembly of RNA Polymerase III Complex	0.521	0.0714	NaN	GTF3A
Role of IL-17A in Psoriasis	0.521	0.0714	NaN	S100A9
Acyl-CoA Hydrolysis	0.521	0.0714	NaN	PPT1
Urate Biosynthesis/Inosine 5'-phosphate Degradation	0.521	0.0714	NaN	XDH
Mevalonate Pathway I	0.521	0.0714	NaN	ACAT1
Colanic Acid Building Blocks Biosynthesis	0.521	0.0714	NaN	GALE
MIF Regulation of Innate Immunity	0.516	0.0455	NaN	LY96,PTGS2
G Protein Signaling Mediated by Tubby	0.516	0.0455	NaN	GNAL,GNB2
BER (Base Excision Repair) Pathway	0.516	0.0455	NaN	MAP2K3,SP1
Antiproliferative Role of Somatostatin Receptor 2	0.513	0.039	NaN	GNB2,NRAS,RAP1A
Pulmonary Fibrosis Idiopathic Signaling Pathway	0.51	0.0307	-1.897	AREG,CCN2,CCND1,CDH1,MAP2K3,MMP13,MMP7,NRAS,PDGFA,RAP1A
NF-Œ∫B Activation by Viruses	0.503	0.0385	NaN	EIF2AK2,NRAS,RAP1A
Role of WNT/GSK-3Œ≤ Signaling in the Pathogenesis of Influenza	0.503	0.0385	NaN	APC,IFNE,SIAH1
Xenobiotic Metabolism Signaling	0.503	0.0309	NaN	ALDH4A1,FMO3,GRIP1,HS3ST6,MAP2K3,MGST1,NRAS,RAP1A,SUMO1
Telomere Extension by Telomerase	0.498	0.0667	NaN	PINX1
Superpathway of Citrulline Metabolism	0.498	0.0667	NaN	OAT
Choline Biosynthesis III	0.498	0.0667	NaN	CHPT1
IL-3 Signaling	0.493	0.038	NaN	BAD,NRAS,RAP1A
Endocannabinoid Neuronal Synapse Pathway	0.491	0.0336	NaN	ABHD6,GNAL,GNB2,PRKAR1A,PTGS2
Role of RIG1-like Receptors in Antiviral Innate Immunity	0.489	0.0435	NaN	DHX58,IFIH1
Role of OCT4 in Mammalian Embryonic Stem Cell Pluripotency	0.489	0.0435	NaN	CASP6,RXRB
Semaphorin Neuronal Repulsive Signaling Pathway	0.484	0.0333	1	ITGA10,MAP2K3,PPP1R12A,PRKAR1A,SEMA6D
Role of Macrophages, Fibroblasts and Endothelial Cells in Rheumatoid Arthritis	0.483	0.0301	NaN	APC,CCL5,CCND1,ICAM1,MAP2K3,MMP13,NRAS,PDGFA,RAP1A,SOST
IL-17 Signaling	0.478	0.0321	-1.633	IL17B,MAP2K3,MMP13,NRAS,PTGS2,RAP1A
Heparan Sulfate Biosynthesis (Late Stages)	0.475	0.037	NaN	GLCE,HS3ST6,PRDX6
D-myo-inositol (1,4,5)-trisphosphate Degradation	0.474	0.0625	NaN	IMPA1
Adenosine Nucleotides Degradation II	0.474	0.0625	NaN	XDH
FLT3 Signaling in Hematopoietic Progenitor Cells	0.466	0.0366	NaN	BAD,NRAS,RAP1A
Apelin Muscle Signaling Pathway	0.466	0.0417	NaN	GNAL,GNB2
Spliceosomal Cycle	0.455	0.0408	NaN	MAGOH,SF3B6
Xenobiotic Metabolism CAR Signaling Pathway	0.455	0.0314	0.816	ALDH4A1,FMO3,GRIP1,HS3ST6,MAP2K3,MGST1
1D-myo-inositol Hexakisphosphate Biosynthesis II (Mammalian)	0.453	0.0588	NaN	IPMK
D-myo-inositol (1,3,4)-trisphosphate Biosynthesis	0.453	0.0588	NaN	IPMK
Endothelin-1 Signaling	0.449	0.0312	-2.236	CASP6,GNAL,NRAS,PRDX6,PTGS2,RAP1A
VEGF Family Ligand-Receptor Interactions	0.449	0.0357	NaN	KDR,NRAS,RAP1A
Xenobiotic Metabolism PXR Signaling Pathway	0.449	0.0312	0.816	ALDH4A1,GRIP1,HS3ST6,MGST1,PPP1R12A,PRKAR1A
Role of Pattern Recognition Receptors in Recognition of Bacteria and Viruses	0.446	0.0321	NaN	CCL5,EIF2AK2,IFIH1,IL17B,OAS2
LPS-stimulated MAPK Signaling	0.44	0.0353	NaN	MAP2K3,NRAS,RAP1A
Cyclins and Cell Cycle Regulation	0.44	0.0353	NaN	CCND1,CDC34,SIN3A
Renin-Angiotensin Signaling	0.439	0.0331	-1	CCL5,NRAS,PRKAR1A,RAP1A
Differential Regulation of Cytokine Production in Macrophages and T Helper Cells by IL-17A and IL-17F	0.433	0.0556	NaN	CCL5
Isoleucine Degradation I	0.433	0.0556	NaN	ACAT1
Superpathway of Geranylgeranyldiphosphate Biosynthesis I (via Mevalonate)	0.433	0.0556	NaN	ACAT1
UVC-Induced MAPK Signaling	0.432	0.0392	NaN	NRAS,RAP1A
Amyloid Processing	0.432	0.0392	NaN	CAPN2,PRKAR1A
Role Of Osteoclasts In Rheumatoid Arthritis Signaling Pathway	0.427	0.0292	-1.667	BAD,CCND1,CDH1,MAP2K3,MMP13,MMP7,NRAS,RAP1A,RHOD
BMP signaling pathway	0.425	0.0345	NaN	NRAS,PRKAR1A,RAP1A
Xenobiotic Metabolism AHR Signaling Pathway	0.425	0.0345	NaN	ALDH4A1,MGST1,SUMO1
Oxytocin In Brain Signaling Pathway	0.423	0.0305	-2.449	GNAL,GNB2,NRAS,PRDX6,PTGS2,RAP1A
Triacylglycerol Biosynthesis	0.421	0.0385	NaN	CRLS1,MBOAT7
RHOA Signaling	0.418	0.0323	0	ARPC3,CDC42EP5,MYLK,PPP1R12A
cAMP-mediated signaling	0.418	0.0298	-0.816	GNAL,LAMTOR3,PDE12,PKIG,PRKAR1A,RAP1A,TDP2
Gap Junction Signaling	0.417	0.0303	NaN	GJB6,GJC3,NRAS,PRKAR1A,RAP1A,SP1
Glutaryl-CoA Degradation	0.415	0.0526	NaN	ACAT1
Œ≥-linolenate Biosynthesis II (Animals)	0.415	0.0526	NaN	CYB5A
Purine Nucleotides Degradation II (Aerobic)	0.415	0.0526	NaN	XDH
GŒ±s Signaling	0.412	0.032	NaN	GNAL,GNB2,PRKAR1A,RAP1A
Pancreatic Adenocarcinoma Signaling	0.406	0.0317	NaN	BAD,CCND1,PTGS2,SIN3A
Role Of Osteoblasts In Rheumatoid Arthritis Signaling Pathway	0.396	0.0292	0.378	APC,CTSD,IL17B,MMP13,MMP7,PTGS2,SOST
Prolactin Signaling	0.394	0.033	NaN	NRAS,RAP1A,SP1
Apelin Adipocyte Signaling Pathway	0.394	0.033	NaN	MGST1,PRDX6,PRKAR1A
RAR Activation	0.387	0.0294	NaN	GTF2H5,PRKAR1A,PRMT1,RDH11,RPL7A,RXRB
Valine Degradation I	0.382	0.0476	NaN	HIBADH
CXCR4 Signaling	0.379	0.0298	NaN	GNAL,GNB2,NRAS,RAP1A,RHOD
Synaptic Long Term Potentiation	0.376	0.0305	-2	NRAS,PPP1R12A,PRKAR1A,RAP1A
Atherosclerosis Signaling	0.376	0.0305	NaN	ICAM1,MMP13,PDGFA,PRDX6
CNTF Signaling	0.374	0.0351	NaN	NRAS,RAP1A
Ferroptosis Signaling Pathway	0.37	0.0303	-2	ARF4,NRAS,RAP1A,SP1
Germ Cell-Sertoli Cell Junction Signaling	0.369	0.0294	NaN	CDH1,MAP2K3,NRAS,RAP1A,RHOD
Putrescine Degradation III	0.367	0.0455	NaN	ALDH4A1
Polyamine Regulation in Colon Cancer	0.365	0.0345	NaN	APC,MAP2K3
Chondroitin Sulfate Biosynthesis	0.365	0.0345	NaN	B3GAT3,HS3ST6
P2Y Purigenic Receptor Signaling Pathway	0.364	0.0301	NaN	GNB2,NRAS,PRKAR1A,RAP1A
Death Receptor Signaling	0.36	0.0312	NaN	CASP6,PARP14,PARP3
TGF-Œ≤ Signaling	0.36	0.0312	NaN	MAP2K3,NRAS,RAP1A
Triacylglycerol Degradation	0.357	0.0339	NaN	ABHD6,PRDX6
Differential Regulation of Cytokine Production in Intestinal Epithelial Cells by IL-17A and IL-17F	0.353	0.0435	NaN	CCL5
The Visual Cycle	0.353	0.0435	NaN	RDH11
Pyrimidine Deoxyribonucleotides De Novo Biosynthesis I	0.353	0.0435	NaN	CMPK2
Vitamin-C Transport	0.353	0.0435	NaN	NXN
Apelin Cardiac Fibroblast Signaling Pathway	0.353	0.0435	NaN	CCN2
GADD45 Signaling	0.348	0.0333	NaN	CCND1,MAP2K3
Dermatan Sulfate Biosynthesis	0.348	0.0333	NaN	B3GAT3,HS3ST6
Wound Healing Signaling Pathway	0.346	0.0278	-0.378	CCL5,IL17B,LAMC1,MAP2K3,NRAS,PDGFA,RAP1A
Melanocyte Development and Pigmentation Signaling	0.346	0.0306	NaN	NRAS,PRKAR1A,RAP1A
RAC Signaling	0.342	0.0292	NaN	ARPC3,ITGA10,NRAS,RAP1A
IL-2 Signaling	0.34	0.0328	NaN	NRAS,RAP1A
LPS/IL-1 Mediated Inhibition of RXR Function	0.337	0.0276	NaN	ABCC4,ALDH4A1,FMO3,HS3ST6,LY96,MGST1,SLC35A2
Protein Kinase A Signaling	0.337	0.0268	-1.667	BAD,DUSP11,GNB2,MYLK,PDE12,PPP1R12A,PRKAR1A,PTGS2,PTPN13,RAP1A,TDP2
Reelin Signaling in Neurons	0.336	0.029	NaN	ARHGEF38,ARPC3,MAP2K3,RAP1A
Erythropoietin Signaling Pathway	0.335	0.0282	-1.342	BAD,CCND1,IL17B,NRAS,RAP1A
Sperm Motility	0.333	0.0275	NaN	GNAL,GNB2,KDR,MAP2K3,PRDX6,PRKAR1A,TWF1
Ethanol Degradation IV	0.326	0.04	NaN	ALDH4A1
Methionine Degradation I (to Homocysteine)	0.326	0.04	NaN	PRMT1
MSP-RON Signaling In Cancer Cells Pathway	0.326	0.0286	0	CCND1,NRAS,RAP1A,SP1
Thrombopoietin Signaling	0.324	0.0317	NaN	NRAS,RAP1A
Role Of Chondrocytes In Rheumatoid Arthritis Signaling Pathway	0.321	0.0284	-1	CAPN2,MMP13,MMP7,PTGS2
IL-17A Signaling in Gastric Cells	0.314	0.0385	NaN	CCL5
Estrogen-mediated S-phase Entry	0.314	0.0385	NaN	CCND1
D-myo-inositol (1,4,5)-Trisphosphate Biosynthesis	0.314	0.0385	NaN	PI4K2A
Tryptophan Degradation III (Eukaryotic)	0.314	0.0385	NaN	ACAT1
Cardiac Hypertrophy Signaling	0.312	0.0268	-1.342	GNAL,GNB2,MAP2K3,NRAS,PRKAR1A,RAP1A,RHOD
Xenobiotic Metabolism General Signaling Pathway	0.312	0.028	-2	MAP2K3,MGST1,NRAS,RAP1A
Induction of Apoptosis by HIV1	0.31	0.0308	NaN	SLC25A10,SLC25A5
Virus Entry via Endocytic Pathways	0.31	0.0288	NaN	AP3M1,NRAS,RAP1A
Mouse Embryonic Stem Cell Pluripotency	0.31	0.0288	NaN	APC,NRAS,RAP1A
Pyridoxal 5'-phosphate Salvage Pathway	0.31	0.0308	NaN	EIF2AK2,MAP2K3
Tryptophan Degradation X (Mammalian, via Tryptamine)	0.303	0.037	NaN	ALDH4A1
Pregnenolone Biosynthesis	0.303	0.037	NaN	FDX1
Cysteine Biosynthesis III (mammalia)	0.303	0.037	NaN	PRMT1
Role of PI3K/AKT Signaling in the Pathogenesis of Influenza	0.302	0.0303	NaN	CCL5,IFNE
Nicotine Degradation II	0.302	0.0303	NaN	B3GAT3,FMO3
Glutamate Receptor Signaling	0.302	0.0303	NaN	GNB2,GRIP1
Paxillin Signaling	0.293	0.028	NaN	ITGA10,NRAS,RAP1A
ERBB4 Signaling	0.289	0.0294	NaN	NRAS,RAP1A
Eicosanoid Signaling	0.289	0.0294	NaN	PRDX6,PTGS2
Role of JAK1 and JAK3 in Œ≥c Cytokine Signaling	0.282	0.029	NaN	NRAS,RAP1A
SPINK1 General Cancer Pathway	0.282	0.029	NaN	NRAS,RAP1A
Sonic Hedgehog Signaling	0.281	0.0345	NaN	PRKAR1A
GNRH Signaling	0.277	0.0262	-2	GNB2,MAP2K3,NRAS,PRKAR1A,RAP1A
Regulation Of The Epithelial Mesenchymal Transition By Growth Factors Pathway	0.272	0.026	-1.342	CDH1,MAP2K3,NRAS,PDGFA,RAP1A
Serotonin Degradation	0.269	0.0282	NaN	ALDH4A1,B3GAT3
IL-10 Signaling	0.264	0.0278	NaN	MAP2K3,SP1
Melatonin Signaling	0.264	0.0278	NaN	MAP2K3,PRKAR1A
Netrin Signaling	0.264	0.0278	NaN	ENAH,PRKAR1A
Ubiquinol-10 Biosynthesis (Eukaryotic)	0.262	0.0323	NaN	ECHDC1
PPARŒ±/RXRŒ± Activation	0.261	0.0256	0.447	GPD1,MAP2K3,NRAS,PRKAR1A,RAP1A
Regulation of the Epithelial-Mesenchymal Transition Pathway	0.261	0.0256	NaN	APC,CDH1,MAP2K3,NRAS,RAP1A
eNOS Signaling	0.255	0.0256	NaN	AQP11,AQP3,KDR,PRKAR1A
Dopamine Degradation	0.253	0.0312	NaN	ALDH4A1
Methylglyoxal Degradation III	0.253	0.0312	NaN	PTGR1
Epithelial Adherens Junction Signaling	0.25	0.0255	0	ARPC3,CDH1,NRAS,RAP1A
Caveolar-mediated Endocytosis Signaling	0.246	0.0267	NaN	FLOT2,ITGA10
Fc Epsilon RI Signaling	0.24	0.0254	NaN	MAP2K3,NRAS,RAP1A
GDNF Family Ligand-Receptor Interactions	0.24	0.0263	NaN	NRAS,RAP1A
TREM1 Signaling	0.235	0.026	NaN	CD86,ICAM1
IL-7 Signaling Pathway	0.23	0.0256	NaN	BAD,CCND1
Ethanol Degradation II	0.228	0.0286	NaN	ALDH4A1
TWEAK Signaling	0.213	0.027	NaN	CASP6
Glutathione-mediated Detoxification	0.213	0.027	NaN	MGST1
Pyrimidine Ribonucleotides Interconversion	0.213	0.027	NaN	CMPK2
Noradrenaline and Adrenaline Degradation	0.213	0.027	NaN	ALDH4A1
Complement System	0.213	0.027	NaN	CFI
Docosahexaenoic Acid (DHA) Signaling	0.207	0.0263	NaN	BAD
Notch Signaling	0.207	0.0263	NaN	LFNG
Dilated Cardiomyopathy Signaling Pathway	0	0.0133	NaN	BAD,PRKAR1A
NAD Signaling Pathway	0	0.0199	NaN	PARP14,PARP3,POLR2E
CSDE1 Signaling Pathway	0	0.0179	NaN	PTBP1
Neurovascular Coupling Signaling Pathway	0	0.0177	-1	PPP1R12A,PRDX6,PRKAR1A,PTGS2
Pyroptosis Signaling Pathway	0	0.0108	NaN	PRKAR1A
ID1 Signaling Pathway	0	0.0249	-1.342	CCN2,CCND1,NRAS,RAP1A,S100A9
IL-13 Signaling Pathway	0	0.0172	NaN	AGR2,PDGFA
SNARE Signaling Pathway	0	0.00735	NaN	PRKAR1A
CDX Gastrointestinal Cancer Signaling Pathway	0	0.0198	0	CCND1,EFNB1,IL17B,PTGS2
Immunogenic Cell Death Signaling Pathway	0	0.0111	NaN	DAPK3
Multiple Sclerosis Signaling Pathway	0	0.018	2	CAPN2,IL17B,PARP14,PARP3
Pathogen Induced Cytokine Storm Signaling Pathway	0	0.0134	NaN	CCL5,CDH1,DHX58,IFIH1,IL17B
Natural Killer Cell Signaling	0	0.0152	NaN	MAP2K3,NRAS,RAP1A
Circadian Rhythm Signaling	0	0.0187	NaN	GNB2,MAP2K3,NRAS,PRKAR1A,RAP1A
Amyotrophic Lateral Sclerosis Signaling	0	0.00862	NaN	CAPN2
Synaptic Long Term Depression	0	0.0204	NaN	GNAL,NRAS,PRDX6,RAP1A
p53 Signaling	0	0.0204	NaN	CASP6,CCND1
Acute Phase Response Signaling	0	0.0216	-1	MAP2K3,NOLC1,NRAS,RAP1A
Hepatic Cholestasis	0	0.0157	NaN	IL17B,LY96,PRKAR1A
LXR/RXR Activation	0	0.0244	NaN	LY96,PTGS2,RXRB
FXR/RXR Activation	0	0.00794	NaN	SDC1
PXR/RXR Activation	0	0.0154	NaN	PRKAR1A
TR/RXR Activation	0	0.0238	NaN	ENO1,RXRB
14-3-3-mediated Signaling	0	0.0236	NaN	BAD,NRAS,RAP1A
FcŒ≥ Receptor-mediated Phagocytosis in Macrophages and Monocytes	0	0.0213	NaN	ARPC3,RAB11B
Role of NFAT in Regulation of the Immune Response	0	0.00846	-1	CD86,GNAL,GNB2,NRAS,RAP1A
FcŒ≥RIIB Signaling in B Lymphocytes	0	0.023	NaN	NRAS,RAP1A
CCR5 Signaling in Macrophages	0	0.00601	NaN	CCL5,GNAL,GNB2
Calcium-induced T Lymphocyte Apoptosis	0	0.00217	NaN	CAPN2
Cytotoxic T Lymphocyte-mediated Apoptosis of Target Cells	0	0.00235	NaN	CASP6
CD27 Signaling in Lymphocytes	0	0.0175	NaN	MAP2K3
Airway Pathology in Chronic Obstructive Pulmonary Disease	0	0.00847	NaN	IL17B
CTLA4 Signaling in Cytotoxic T Lymphocytes	0	0.00493	NaN	CD86,NRAS,RAP1A
IL-15 Production	0	0.0244	NaN	KDR,MAP2K3,TWF1
T Helper Cell Differentiation	0	0.00212	NaN	CD86
CD28 Signaling in T Helper Cells	0	0.00387	NaN	ARPC3,CD86
IL-15 Signaling	0	0.00378	NaN	NRAS,RAP1A
Dendritic Cell Maturation	0	0.00336	NaN	CD86,ICAM1
Cellular Effects of Sildenafil (Viagra)	0	0.02	NaN	MYLK,PPP1R12A,PRKAR1A
Neuropathic Pain Signaling In Dorsal Horn Neurons	0	0.0099	NaN	PRKAR1A
Factors Promoting Cardiogenesis in Vertebrates	0	0.0132	NaN	APC,CCND1
Semaphorin Signaling in Neurons	0	0.0164	NaN	RHOD
ICOS-ICOSL Signaling in T Helper Cells	0	0.00394	NaN	BAD,CD86
Corticotropin Releasing Hormone Signaling	0	0.0199	NaN	PRKAR1A,PTGS2,RAP1A
Mitotic Roles of Polo-Like Kinase	0	0.0149	NaN	SMC1A
Maturity Onset Diabetes of Young (MODY) Signaling	0	0.0127	NaN	APOO
Role of CHK Proteins in Cell Cycle Checkpoint Control	0	0.0172	NaN	CLSPN
Human Embryonic Stem Cell Pluripotency	0	0.0241	NaN	APC,GNAL,GNB2,PDGFA
ATM Signaling	0	0.01	NaN	SMC1A
Aldosterone Signaling in Epithelial Cells	0	0.0119	NaN	HSCB,HSPB8
Role of NANOG in Mammalian Embryonic Stem Cell Pluripotency	0	0.025	NaN	APC,NRAS,RAP1A
CREB Signaling in Neurons	0	0.0132	-1.342	ADGRV1,GNAL,GNB2,KDR,NRAS,POLR2E,PRKAR1A,RAP1A
Type I Diabetes Mellitus Signaling	0	0.00393	NaN	CD86,MAP2K3
Basal Cell Carcinoma Signaling	0	0.0139	NaN	APC
Primary Immunodeficiency Signaling	0	0.0169	NaN	TAP1
Allograft Rejection Signaling	0	0.00205	NaN	CD86
Autoimmune Thyroid Disease Signaling	0	0.00218	NaN	CD86
Graft-versus-Host Disease Signaling	0	0.00224	NaN	CD86
Production of Nitric Oxide and Reactive Oxygen Species in Macrophages	0	0.0157	NaN	PPP1R12A,RAP1A,RHOD
GŒ±12/13 Signaling	0	0.0226	NaN	CDH1,NRAS,RAP1A
p70S6K Signaling	0	0.0222	NaN	BAD,NRAS,RAP1A
MYC Mediated Apoptosis Signaling	0	0.02	NaN	PRKAR1A
Communication between Innate and Adaptive Immune Cells	0	0.00214	NaN	CCL5,CD86
Sphingosine-1-phosphate Signaling	0	0.025	NaN	CASP6,PDGFA,RHOD
Crosstalk between Dendritic Cells and Natural Killer Cells	0	0.011	NaN	CD86
Systemic Lupus Erythematosus Signaling	0	0.0111	NaN	CD86,LSM6,NRAS,PRPF6,RAP1A,SNRPD3,SNRPE
CDC42 Signaling	0	0.0139	0.816	APC,ARPC3,CDC42EP5,CDC42SE1,EXOC7,ITGA10,MYLK,PPP1R12A
FAK Signaling	0	0.0134	0	ADGRV1,APC,ARPC3,BAD,CAPN2,CCND1,CDH1,EFNB1,ITGA10,KDR,NRAS,RAP1A,SH3GL1,SP1
AMPK Signaling	0	0.0248	-2	CAB39,CCND1,GNAL,GNB2,MAP2K3,PRKAR1A
Role of Osteoblasts, Osteoclasts and Chondrocytes in Rheumatoid Arthritis	0	0.0223	NaN	APC,BAD,MAP2K3,MMP13,SOST
Phospholipase C Signaling	0	0.0088	-1	GNB2,ITGA10,NRAS,PPP1R12A,RAP1A,RHOD
Altered T Cell and B Cell Signaling in Rheumatoid Arthritis	0	0.00202	NaN	CD86
Leptin Signaling in Obesity	0	0.0132	NaN	PRKAR1A
Role of NFAT in Cardiac Hypertrophy	0	0.0225	-2	GNB2,MAP2K3,NRAS,PRKAR1A,RAP1A
B Cell Development	0	0.0217	NaN	CD86
Breast Cancer Regulation by Stathmin1	0	0.0118	0	ADGRV1,CCND1,GNB2,NRAS,PPP1R12A,PRKAR1A,RAP1A
Neuroprotective Role of THOP1 in Alzheimer's Disease	0	0.0248	NaN	HTRA1,PRKAR1A,TMPRSS4
Regulation of IL-2 Expression in Activated and Anergic T Lymphocytes	0	0.00433	NaN	NRAS,RAP1A
NUR77 Signaling in T Lymphocytes	0	0.00389	NaN	CD86,SIN3A
PKCŒ∏ Signaling in T Lymphocytes	0	0.00538	NaN	CD86,NRAS,RAP1A
TNFR1 Signaling	0	0.0196	NaN	CASP6
Antiproliferative Role of TOB in T Cell Signaling	0	0.00235	NaN	CDC34
PI3K Signaling in B Lymphocytes	0	0.0207	NaN	NRAS,PIK3AP1,RAP1A
Role of IL-17F in Allergic Inflammatory Airway Diseases	0	0.0213	NaN	MMP13
Dopamine-DARPP32 Feedback in cAMP Signaling	0	0.0108	NaN	PPP1R12A,PRKAR1A
NGF Signaling	0	0.0167	NaN	NRAS,RAP1A
Transcriptional Regulatory Network in Embryonic Stem Cells	0	0.0185	NaN	OTX1
iNOS Signaling	0	0.0213	NaN	LY96
nNOS Signaling in Neurons	0	0.0213	NaN	CAPN2
nNOS Signaling in Skeletal Muscle Cells	0	0.0208	NaN	SNTB1
Retinoate Biosynthesis I	0	0.0238	NaN	RDH11
Thyroid Hormone Metabolism II (via Conjugation and/or Degradation)	0	0.025	NaN	B3GAT3
Nicotine Degradation III	0	0.0172	NaN	B3GAT3
Pyrimidine Ribonucleotides De Novo Biosynthesis	0	0.025	NaN	CMPK2
Melatonin Degradation I	0	0.0161	NaN	B3GAT3
Phospholipases	0	0.0149	NaN	PRDX6
Estrogen Biosynthesis	0	0.0222	NaN	HSD17B7
Dermatan Sulfate Biosynthesis (Late Stages)	0	0.0213	NaN	HS3ST6
Retinol Biosynthesis	0	0.0213	NaN	RDH11
Chondroitin Sulfate Biosynthesis (Late Stages)	0	0.02	NaN	HS3ST6
Superpathway of Melatonin Degradation	0	0.0149	NaN	B3GAT3
Acetone Degradation I (to Methylglyoxal)	0	0.0233	NaN	PTGR1
Oxidative Ethanol Degradation III	0	0.0175	NaN	ALDH4A1
Antioxidant Action of Vitamin C	0	0.0179	NaN	NXN,PRDX6
GŒ±q Signaling	0	0.0176	NaN	GNAL,GNB2,RHOD
PEDF Signaling	0	0.0238	NaN	NRAS,RAP1A
TEC Kinase Signaling	0	0.00692	NaN	GNAL,GNB2,ITGA10,RHOD
UVB-Induced MAPK Signaling	0	0.0192	NaN	BAD
STAT3 Pathway	0	0.0222	NaN	KDR,NRAS,RAP1A
Adipogenesis pathway	0	0.0222	NaN	GTF2H5,KAT2A,SIN3A
HIPPO signaling	0	0.0116	NaN	PPP1R12A
PCP (Planar Cell Polarity) Pathway	0	0.0167	NaN	EFNB1
Unfolded protein response	0	0.0222	NaN	DNAJA3,P4HB
SAPK/JNK Signaling	0	0.00598	NaN	GNB2,NRAS,RAP1A
Nitric Oxide Signaling in the Cardiovascular System	0	0.0167	NaN	KDR,PRKAR1A
FGF Signaling	0	0.0116	NaN	MAP2K3
JAK/STAT Signaling	0	0.0244	NaN	NRAS,RAP1A
Cell Cycle: G2/M DNA Damage Checkpoint Regulation	0	0.02	NaN	CDC34
GABA Receptor Signaling	0	0.0227	NaN	GNAL,GNB2,UBC
IL-4 Signaling	0	0.0215	NaN	NRAS,RAP1A
B Cell Receptor Signaling	0	0.00787	-1.342	BAD,MAP2K3,NRAS,PIK3AP1,RAP1A
Phototransduction Pathway	0	0.0185	NaN	PRKAR1A
Dopamine Receptor Signaling	0	0.025	NaN	PPP1R12A,PRKAR1A
p38 MAPK Signaling	0	0.00833	NaN	MAP2K3
NF-Œ∫B Signaling	0	0.00877	0	EIF2AK2,KDR,NRAS,RAP1A,TDP2
T Cell Receptor Signaling	0	0.00812	-1	CD86,ICAM1,MAP2K3,NRAS,RAP1A
G-Protein Coupled Receptor Signaling	0	0.0157	-2.111	ADGRV1,CCND1,GNAL,GNB2,MAP2K3,MYLK,NRAS,PDE12,PRKAR1A,RAP1A,TDP2
IL-6 Signaling	0	0.0234	NaN	MAP2K3,NRAS,RAP1A
GPCR-Mediated Integration of Enteroendocrine Signaling Exemplified by an L Cell	0	0.0133	NaN	PRKAR1A
GPCR-Mediated Nutrient Sensing in Enteroendocrine Cells	0	0.00847	NaN	PRKAR1A
Gustation Pathway	0	0.00493	NaN	PRKAR1A
Phagosome Formation	0	0.0115	-2.121	ADGRV1,ARPC3,ITGA10,MAP2K3,MYLK,NRAS,PRDX6,RAP1A
Th1 and Th2 Activation Pathway	0	0.0174	NaN	CD86,ICAM1,LGALS9
Th1 Pathway	0	0.0246	NaN	CD86,ICAM1,LGALS9
Th2 Pathway	0	0.0146	NaN	CD86,ICAM1
GP6 Signaling Pathway	0	0.00787	NaN	LAMC1
Neuroinflammation Signaling Pathway	0	0.0126	2	CCL5,CD86,ICAM1,PTGS2
Opioid Signaling Pathway	0	0.0251	-2.449	BAD,GNAL,GNB2,MAP2K3,NRAS,PRKAR1A,RAP1A
Apelin Pancreas Signaling Pathway	0	0.0217	NaN	PRKAR1A
Apelin Cardiomyocyte Signaling Pathway	0	0.0101	NaN	MYLK
Cardiac Hypertrophy Signaling (Enhanced)	0	0.0185	-1.414	GNB2,IL17B,ITGA10,MAP2K3,NRAS,PDE12,PRKAR1A,PTGS2,RAP1A,TDP2
FAT10 Cancer Signaling Pathway	0	0.02	NaN	EEF1A1
T Cell Exhaustion Signaling Pathway	0	0.00882	NaN	CD86,KDR,LGALS9,NRAS,RAP1A
Synaptogenesis Signaling Pathway	0	0.0222	-1.134	ARPC3,BAD,CDH1,EFNB1,NRAS,PRKAR1A,RAP1A
Systemic Lupus Erythematosus In T Cell Signaling Pathway	0	0.0109	2.646	CASP6,CD86,MAP2K3,NRAS,RAP1A,RHOD,SP1
Systemic Lupus Erythematosus In B Cell Signaling Pathway	0	0.0124	1	BAD,CCND1,IFIH1,IFIT2,IL17B,ISG15,NRAS,PIK3AP1,RAP1A
Senescence Pathway	0	0.0201	-1.633	CAPN2,CCND1,MAP2K3,NRAS,RAP1A,RING1
White Adipose Tissue Browning Pathway	0	0.0217	NaN	KDR,PRKAR1A,RXRB
HOTAIR Regulatory Pathway	0	0.0245	-1	CDH1,ICAM1,MMP13,MMP7
BEX2 Signaling Pathway	0	0.0244	NaN	BAD,CCND1
Insulin Secretion Signaling Pathway	0	0.0221	-2.449	EIF2S3,PRKAR1A,RAP1A,SEC11A,SEC11C,SEC61G
Regulation Of The Epithelial Mesenchymal Transition In Development Pathway	0	0.023	NaN	APC,CDH1
Kinetochore Metaphase Signaling Pathway	0	0.018	NaN	PPP1R12A,SMC1A
MSP-RON Signaling In Macrophages Pathway	0	0.0252	NaN	NRAS,PTGS2,RAP1A
Calcium Signaling	0	0.00913	NaN	PRKAR1A,RAP1A

## Sheet: Table S5. 36 hpi Pathways
Ingenuity Canonical Pathways	-log(p-value)	Ratio	z-score	Molecules
Role of Hypercytokinemia/hyperchemokinemia in the Pathogenesis of Influenza	12.9	0.14	3.464	CCL5,CXCL10,EIF2AK2,IFIT2,IRF7,ISG15,ISG20,MX1,OAS2,RSAD2,STAT1,STAT2
Activation of IRF by Cytosolic Pattern Recognition Receptors	11.3	0.154	1.265	ADAR,CD40,DHX58,IFIH1,IFIT2,IRF7,ISG15,STAT1,STAT2,ZBP1
Interferon Signaling	7.2	0.167	2.449	IFI6,ISG15,MX1,STAT1,STAT2,TAP1
Macrophage Classical Activation Signaling Pathway	6.73	0.0529	2.53	CCL5,CD40,CD86,CXCL10,CXCL11,PARP14,PARP9,STAT1,STAT2,TNFSF9
Coronavirus Pathogenesis Pathway	5.45	0.0441	-0.707	CCL5,CTSL,FOS,IRF7,OAS2,SMAD3,STAT1,STAT2,TRIM25
IL-17A Signaling in Gastric Cells	4.8	0.154	NaN	CCL5,CXCL10,CXCL11,FOS
Pathogenesis of Multiple Sclerosis	4.79	0.333	NaN	CCL5,CXCL10,CXCL11
Role of Pattern Recognition Receptors in Recognition of Bacteria and Viruses	4.4	0.0449	2	CCL5,EIF2AK2,IFIH1,IRF7,OAS2,RNASEL,TNFSF9
Pathogen Induced Cytokine Storm Signaling Pathway	4.13	0.0269	2.646	CCL5,CXCL10,CXCL11,DHX58,FOS,IFIH1,IRF7,STAT1,TNFSF9,ZBP1
VDR/RXR Activation	4	0.0641	2	CCL5,CXCL10,MXD1,S100G,SPP1
Role of RIG1-like Receptors in Antiviral Innate Immunity	3.81	0.087	1	DHX58,IFIH1,IRF7,TRIM25
Role of PKR in Interferon Induction and Antiviral Response	3.8	0.0441	2.236	EIF2AK2,FOS,IFIH1,MARCO,STAT1,STAT2
UVA-Induced MAPK Signaling	3.54	0.051	NaN	FOS,PARP12,PARP14,PARP9,STAT1
Primary Immunodeficiency Signaling	3.39	0.0678	NaN	CD40,RFX5,TAP1,TAP2
Neuroinflammation Signaling Pathway	3.22	0.0252	2.828	CCL5,CD40,CD86,CXCL10,FOS,IRF7,S100G,STAT1
Th1 Pathway	3.1	0.041	2	CD274,CD40,CD86,LGALS9,STAT1
Antigen Presentation Pathway	2.8	0.0769	NaN	PSMB9,TAP1,TAP2
PDGF Signaling	2.77	0.0465	2	EIF2AK2,FOS,INPP5J,STAT1
Ribonucleotide Reductase Signaling Pathway	2.47	0.0294	1.342	FOS,PARP12,PARP14,PARP9,THBS1
Th1 and Th2 Activation Pathway	2.45	0.0291	NaN	CD274,CD40,CD86,LGALS9,STAT1
Systemic Lupus Erythematosus In B Cell Signaling Pathway	2.42	0.0152	2.714	CD40,FOS,IFIH1,IFIT2,INPP5J,IRF7,ISG15,ISG20,STAT1,STAT2,TNFSF9
Retinoic acid Mediated Apoptosis Signaling	2.27	0.05	NaN	PARP12,PARP14,PARP9
Protein Ubiquitination Pathway	2.24	0.0219	NaN	PSMB9,TAP1,TAP2,UBE2C,UBE2L6,USP18
Hepatic Fibrosis / Hepatic Stellate Cell Activation	2.23	0.0258	NaN	CCL5,CD40,EDN1,SMAD3,STAT1
CD40 Signaling	2.14	0.0448	NaN	CD40,FOS,TNFAIP3
Glucocorticoid Receptor Signaling	2.11	0.0154	NaN	CCL5,FOS,IL15RA,IL17RD,KRT23,PDK4,SMAD3,STAT1,TAF4B
Role of JAK1, JAK2 and TYK2 in Interferon Signaling	1.99	0.0769	NaN	STAT1,STAT2
Multiple Sclerosis Signaling Pathway	1.99	0.0225	2.236	PARP12,PARP14,PARP9,STAT1,TNFSF9
Hypoxia Signaling in the Cardiovascular System	1.99	0.0395	NaN	EDN1,UBE2C,UBE2L6
Role of MAPK Signaling in Inhibiting the Pathogenesis of Influenza	1.97	0.039	NaN	CCL5,CXCL10,EIF2AK2
Toll-like Receptor Signaling	1.95	0.0385	NaN	EIF2AK2,FOS,TNFAIP3
JAK/STAT Signaling	1.9	0.0366	NaN	FOS,STAT1,STAT2
Hepatic Fibrosis Signaling Pathway	1.89	0.0165	2.646	CCL5,CD40,EDN1,FOS,PDCD4,SMAD3,SPP1
Necroptosis Signaling Pathway	1.86	0.0256	2	EIF2AK2,STAT1,STAT2,ZBP1
TNFR2 Signaling	1.82	0.0625	NaN	FOS,TNFAIP3
Prolactin Signaling	1.78	0.033	NaN	FOS,NMI,STAT1
Crosstalk between Dendritic Cells and Natural Killer Cells	1.78	0.033	NaN	CD40,CD86,IL15RA
Wound Healing Signaling Pathway	1.77	0.0198	1.342	CCL5,FOS,HBEGF,STAT1,TNFSF9
Death Receptor Signaling	1.71	0.0312	NaN	PARP12,PARP14,PARP9
TGF-Œ≤ Signaling	1.71	0.0312	NaN	FOS,IRF7,SMAD3
Salvage Pathways of Pyrimidine Ribonucleotides	1.7	0.0309	NaN	APOBEC1,CMPK2,EIF2AK2
p53 Signaling	1.69	0.0306	NaN	PML,SERPINE2,THBS1
Tumor Microenvironment Pathway	1.66	0.0223	2	CD274,FOS,LGALS9,SPP1
Sumoylation Pathway	1.64	0.0291	NaN	FOS,ISG20,PML
PD-1, PD-L1 cancer immunotherapy pathway	1.6	0.0283	NaN	CD274,PDCD4,SMAD3
Protein Citrullination	1.54	0.2	NaN	PADI1
Citrulline-Nitric Oxide Cycle	1.54	0.2	NaN	ASS1
B Cell Development	1.52	0.0435	NaN	CD40,CD86
iNOS Signaling	1.5	0.0426	NaN	FOS,STAT1
Renin-Angiotensin Signaling	1.46	0.0248	NaN	CCL5,FOS,STAT1
Arginine Biosynthesis IV	1.46	0.167	NaN	ASS1
Urea Cycle	1.46	0.167	NaN	ASS1
TNFR1 Signaling	1.44	0.0392	NaN	FOS,TNFAIP3
Pancreatic Adenocarcinoma Signaling	1.41	0.0238	NaN	HBEGF,SMAD3,STAT1
EGF Signaling	1.38	0.0364	NaN	FOS,STAT1
FAT10 Signaling Pathway	1.36	0.0357	NaN	PSMB9,PSMF1
Polyamine Regulation in Colon Cancer	1.34	0.0345	NaN	FOS,MXD1
IL-12 Signaling and Production in Macrophages	1.33	0.0221	NaN	CD40,FOS,STAT1
Iron homeostasis signaling pathway	1.32	0.0217	NaN	ATP6V1G3,SLC11A1,SMAD3
T Cell Exhaustion Signaling Pathway	1.29	0.0123	2.449	CD274,CD86,FOS,LGALS9,SMAD3,STAT1,STAT2
Thrombopoietin Signaling	1.27	0.0317	NaN	FOS,STAT1
Role Of Osteoblasts In Rheumatoid Arthritis Signaling Pathway	1.27	0.0167	2	CTSL,STAT1,STAT2,TNFSF9
Role of PI3K/AKT Signaling in the Pathogenesis of Influenza	1.24	0.0303	NaN	CCL5,PLAC8
NAD Signaling Pathway	1.22	0.0199	NaN	PARP12,PARP14,PARP9
Role of JAK1 and JAK3 in Œ≥c Cytokine Signaling	1.2	0.029	NaN	IL15RA,STAT1
Growth Hormone Signaling	1.18	0.0282	NaN	FOS,STAT1
Phagosome Maturation	1.17	0.019	NaN	ATP6V1G3,CTSL,TAP1
Inhibition of ARE-Mediated mRNA Degradation Pathway	1.15	0.0185	NaN	PSMB9,PSMF1,TNFSF9
Guanosine Nucleotides Degradation III	1.13	0.0769	NaN	NT5C3A
TREM1 Signaling	1.12	0.026	NaN	CD40,CD86
IL-3 Signaling	1.1	0.0253	NaN	FOS,STAT1
Role of IL-17A in Psoriasis	1.1	0.0714	NaN	S100A9
Urate Biosynthesis/Inosine 5'-phosphate Degradation	1.1	0.0714	NaN	NT5C3A
Mevalonate Pathway I	1.1	0.0714	NaN	MVK
Chemokine Signaling	1.09	0.025	NaN	CCL5,FOS
FLT3 Signaling in Hematopoietic Progenitor Cells	1.07	0.0244	NaN	STAT1,STAT2
Role of MAPK Signaling in the Pathogenesis of Influenza	1.07	0.0244	NaN	CCL5,CXCL10
Superpathway of Citrulline Metabolism	1.07	0.0667	NaN	ASS1
BAG2 Signaling Pathway	1.06	0.0238	NaN	PSMB9,PSMF1
D-myo-inositol (1,4,5)-trisphosphate Degradation	1.04	0.0625	NaN	INPP5J
Adenosine Nucleotides Degradation II	1.04	0.0625	NaN	NT5C3A
1D-myo-inositol Hexakisphosphate Biosynthesis II (Mammalian)	1.02	0.0588	NaN	INPP5J
D-myo-inositol (1,3,4)-trisphosphate Biosynthesis	1.02	0.0588	NaN	INPP5J
MicroRNA Biogenesis Signaling Pathway	1	0.016	NaN	ADAR,SMAD3,ZC3H12A
Differential Regulation of Cytokine Production in Macrophages and T Helper Cells by IL-17A and IL-17F	0.996	0.0556	NaN	CCL5
Superpathway of Geranylgeranyldiphosphate Biosynthesis I (via Mevalonate)	0.996	0.0556	NaN	MVK
Granulocyte Adhesion and Diapedesis	0.996	0.0159	NaN	CCL5,CXCL10,CXCL11
ERBB Signaling	0.979	0.0215	NaN	FOS,HBEGF
Regulation Of The Epithelial Mesenchymal Transition By Growth Factors Pathway	0.979	0.0156	NaN	FOS,SMAD3,TNFSF9
Purine Nucleotides Degradation II (Aerobic)	0.975	0.0526	NaN	NT5C3A
PI3K/AKT Signaling	0.939	0.015	NaN	IL15RA,IL17RD,INPP5J
ID1 Signaling Pathway	0.936	0.0149	NaN	PLAC8,S100A9,SMAD3
CDX Gastrointestinal Cancer Signaling Pathway	0.932	0.0149	NaN	FOS,HBEGF,TNFSF9
RAR Activation	0.921	0.0147	NaN	FOS,PML,SMAD3
Superpathway of D-myo-inositol (1,4,5)-trisphosphate Metabolism	0.914	0.0455	NaN	INPP5J
Pulmonary Fibrosis Idiopathic Signaling Pathway	0.896	0.0123	2	EDN1,FOS,SMAD3,THBS1
Role of Lipids/Lipid Rafts in the Pathogenesis of Influenza	0.896	0.0435	NaN	RSAD2
Differential Regulation of Cytokine Production in Intestinal Epithelial Cells by IL-17A and IL-17F	0.896	0.0435	NaN	CCL5
Pyrimidine Deoxyribonucleotides De Novo Biosynthesis I	0.896	0.0435	NaN	CMPK2
Agranulocyte Adhesion and Diapedesis	0.893	0.0143	NaN	CCL5,CXCL10,CXCL11
IL-22 Signaling	0.879	0.0417	NaN	STAT1
Role of JAK family kinases in IL-6-type Cytokine Signaling	0.86	0.04	NaN	STAT1
NAD Salvage Pathway II	0.83	0.037	NaN	NT5C3A
Apelin Liver Signaling Pathway	0.83	0.037	NaN	EDN1
IL-13 Signaling Pathway	0.824	0.0172	NaN	HBEGF,STAT1
HER-2 Signaling in Breast Cancer	0.821	0.0132	NaN	FOS,HBEGF,SMAD3
MSP-RON Signaling In Macrophages Pathway	0.807	0.0168	NaN	FOS,STAT1
Superpathway of Cholesterol Biosynthesis	0.801	0.0345	NaN	MVK
Osteoarthritis Pathway	0.788	0.0127	NaN	S100A9,SMAD3,SPP1
NRF2-mediated Oxidative Stress Response	0.783	0.0127	NaN	ABCC4,BACH1,FOS
4-1BB Signaling in T Lymphocytes	0.74	0.0294	NaN	TNFSF9
Inhibition of Angiogenesis by TSP1	0.74	0.0294	NaN	THBS1
Role of JAK2 in Hormone-like Cytokine Signaling	0.74	0.0294	NaN	STAT1
IL-9 Signaling	0.728	0.0286	NaN	STAT1
STAT3 Pathway	0.724	0.0148	NaN	IL15RA,IL17RD
Th2 Pathway	0.712	0.0146	NaN	CD40,CD86
Pyrimidine Ribonucleotides Interconversion	0.706	0.027	NaN	CMPK2
IL-17A Signaling in Fibroblasts	0.697	0.0263	NaN	FOS
Apelin Endothelial Signaling Pathway	0.695	0.0142	NaN	FOS,SMAD3
PI3K Signaling in B Lymphocytes	0.676	0.0138	NaN	CD40,FOS
Pyrimidine Ribonucleotides De Novo Biosynthesis	0.676	0.025	NaN	CMPK2
Colorectal Cancer Metastasis Signaling	0.668	0.0111	NaN	FOS,SMAD3,STAT1
April Mediated Signaling	0.658	0.0238	NaN	FOS
B Cell Activating Factor Signaling	0.648	0.0233	NaN	FOS
Oncostatin M Signaling	0.648	0.0233	NaN	STAT1
MIF Regulation of Innate Immunity	0.64	0.0227	NaN	FOS
Coronavirus Replication Pathway	0.631	0.0222	NaN	CTSL
Role of OCT4 in Mammalian Embryonic Stem Cell Pluripotency	0.623	0.0217	NaN	SPP1
Role of IL-17F in Allergic Inflammatory Airway Diseases	0.614	0.0213	NaN	CXCL10
Assembly of RNA Polymerase II Complex	0.592	0.02	NaN	TAF4B
Cell Cycle: G2/M DNA Damage Checkpoint Regulation	0.592	0.02	NaN	TOP2A
FAT10 Cancer Signaling Pathway	0.592	0.02	NaN	SMAD3
HMGB1 Signaling	0.587	0.012	NaN	FOS,TNFSF9
Senescence Pathway	0.587	0.01	NaN	PDK4,PML,SMAD3
UVC-Induced MAPK Signaling	0.583	0.0196	NaN	FOS
Androgen Signaling	0.58	0.0118	NaN	SMAD3,TAF4B
UVB-Induced MAPK Signaling	0.577	0.0192	NaN	FOS
Erythropoietin Signaling Pathway	0.551	0.0113	NaN	FOS,TNFSF9
CSDE1 Signaling Pathway	0.55	0.0179	NaN	FOS
Cell Cycle Control of Chromosomal Replication	0.55	0.0179	NaN	TOP2A
CD27 Signaling in Lymphocytes	0.542	0.0175	NaN	FOS
CNTF Signaling	0.542	0.0175	NaN	STAT1
Role of IL-17A in Arthritis	0.542	0.0175	NaN	CCL5
GADD45 Signaling	0.524	0.0167	NaN	SMAD3
SPINK1 Pancreatic Cancer Pathway	0.524	0.0167	NaN	SMAD3
IL-17 Signaling	0.52	0.0107	NaN	FOS,TNFSF9
Semaphorin Signaling in Neurons	0.519	0.0164	NaN	SEMA7A
IL-2 Signaling	0.519	0.0164	NaN	FOS
GNRH Signaling	0.507	0.0105	NaN	FOS,HBEGF
Production of Nitric Oxide and Reactive Oxygen Species in Macrophages	0.507	0.0105	NaN	FOS,STAT1
Endothelin-1 Signaling	0.504	0.0104	NaN	EDN1,FOS
Pyridoxal 5'-phosphate Salvage Pathway	0.495	0.0154	NaN	EIF2AK2
Pulmonary Healing Signaling Pathway	0.484	0.0101	NaN	HBEGF,THBS1
Cell Cycle: G1/S Checkpoint Regulation	0.479	0.0147	NaN	SMAD3
GM-CSF Signaling	0.47	0.0143	NaN	STAT1
Sertoli Cell-Sertoli Cell Junction Signaling	0.465	0.00971	NaN	SORBS1,SPTBN2
IL-10 Signaling	0.46	0.0139	NaN	FOS
IL-8 Signaling	0.453	0.00952	NaN	FOS,HBEGF
ERK5 Signaling	0.45	0.0135	NaN	FOS
GDNF Family Ligand-Receptor Interactions	0.44	0.0132	NaN	FOS
ERK/MAPK Signaling	0.44	0.0093	NaN	FOS,STAT1
Autophagy	0.438	0.00926	NaN	FOS,OPTN
NF-Œ∫B Activation by Viruses	0.432	0.0128	NaN	EIF2AK2
Neurotrophin/TRK Signaling	0.432	0.0128	NaN	FOS
IL-7 Signaling Pathway	0.432	0.0128	NaN	STAT1
Renal Cell Carcinoma Signaling	0.427	0.0127	NaN	FOS
Thyroid Cancer Signaling	0.427	0.0127	NaN	FOS
Role of BRCA1 in DNA Damage Response	0.423	0.0125	NaN	STAT1
Estrogen-Dependent Breast Cancer Signaling	0.419	0.0123	NaN	FOS
Role of Osteoblasts, Osteoclasts and Chondrocytes in Rheumatoid Arthritis	0.418	0.00893	NaN	FOS,SPP1
BEX2 Signaling Pathway	0.415	0.0122	NaN	SPP1
EIF2 Signaling	0.411	0.00881	NaN	EIF2AK2,TRIB3
VEGF Family Ligand-Receptor Interactions	0.407	0.0119	NaN	FOS
LPS-stimulated MAPK Signaling	0.402	0.0118	NaN	FOS
Cardiac Hypertrophy Signaling (Enhanced)	0.401	0.00738	NaN	EDN1,IL15RA,IL17RD,TNFSF9
HIPPO signaling	0.399	0.0116	NaN	SMAD3
Immunogenic Cell Death Signaling Pathway	0.384	0.0111	NaN	CXCL10
Ceramide Signaling	0.38	0.011	NaN	FOS
Acute Myeloid Leukemia Signaling	0.38	0.011	NaN	PML
RANK Signaling in Osteoclasts	0.38	0.011	NaN	FOS
IL-4 Signaling	0.373	0.0108	NaN	INPP5J
IL-1 Signaling	0.363	0.0104	NaN	FOS
Neuropathic Pain Signaling In Dorsal Horn Neurons	0.346	0.0099	NaN	FOS
IGF-1 Signaling	0.337	0.00962	NaN	FOS
NER (Nucleotide Excision Repair, Enhanced Pathway)	0.337	0.00962	NaN	TOP2A
Dendritic Cell Maturation	0.33	0.00671	1	CD40,CD86,STAT1,STAT2
Chronic Myeloid Leukemia Signaling	0.328	0.00935	NaN	SMAD3
PPAR Signaling	0.328	0.00935	NaN	FOS
Insulin Secretion Signaling Pathway	0.321	0.00735	NaN	STAT1,STAT2
Kinetochore Metaphase Signaling Pathway	0.317	0.00901	NaN	NDC80
DNA Methylation and Transcriptional Repression Signaling	0.314	0.00893	NaN	TCF19
Role of MAPK Signaling in Promoting the Pathogenesis of Influenza	0.314	0.00893	NaN	ATP6V1G3
Prostate Cancer Signaling	0.309	0.00877	NaN	NKX3-1
Oxytocin Signaling Pathway	0.304	0.00709	NaN	CCL5,FOS
Bladder Cancer Signaling	0.304	0.00862	NaN	THBS1
Role of Tissue Factor in Cancer	0.304	0.00862	NaN	HBEGF
Huntington's Disease Signaling	0.302	0.00707	NaN	PSMB9,PSMF1
Neuregulin Signaling	0.301	0.00855	NaN	HBEGF
CLEAR Signaling Pathway	0.298	0.00702	NaN	ATP6V1G3,PML
Fc Epsilon RI Signaling	0.298	0.00847	NaN	INPP5J
Airway Pathology in Chronic Obstructive Pulmonary Disease	0.298	0.00847	NaN	TNFSF9
Cholecystokinin/Gastrin-mediated Signaling	0.296	0.0084	NaN	FOS
p38 MAPK Signaling	0.293	0.00833	NaN	STAT1
IL-15 Production	0.286	0.00813	NaN	STAT1
GŒ±s Signaling	0.281	0.008	NaN	GPER1
T Helper Cell Differentiation	0.277	0.00637	NaN	CD40,CD86,STAT1
14-3-3-mediated Signaling	0.277	0.00787	NaN	FOS
IL-6 Signaling	0.274	0.00781	NaN	FOS
G Beta Gamma Signaling	0.272	0.00775	NaN	HBEGF
Atherosclerosis Signaling	0.268	0.00763	NaN	CD40
HGF Signaling	0.265	0.00758	NaN	FOS
Role Of Osteoclasts In Rheumatoid Arthritis Signaling Pathway	0.264	0.00649	NaN	FOS,SPP1
P2Y Purigenic Receptor Signaling Pathway	0.263	0.00752	NaN	FOS
Adipogenesis pathway	0.259	0.00741	NaN	SMAD3
Reelin Signaling in Neurons	0.253	0.00725	NaN	PDK4
Altered T Cell and B Cell Signaling in Rheumatoid Arthritis	0.252	0.00607	NaN	CD40,CD86,SPP1
Insulin Receptor Signaling	0.249	0.00714	NaN	INPP5J
MSP-RON Signaling In Cancer Cells Pathway	0.249	0.00714	NaN	FOS
Role Of Chondrocytes In Rheumatoid Arthritis Signaling Pathway	0.246	0.00709	NaN	FOS
Endocannabinoid Cancer Inhibition Pathway	0.235	0.0068	NaN	TRIB3
Role of Macrophages, Fibroblasts and Endothelial Cells in Rheumatoid Arthritis	0.233	0.00602	NaN	CCL5,FOS
PTEN Signaling	0.23	0.00667	NaN	INPP5J
Corticotropin Releasing Hormone Signaling	0.228	0.00662	NaN	FOS
Relaxin Signaling	0.221	0.00645	NaN	FOS
eNOS Signaling	0.219	0.00641	NaN	AQP3
Ovarian Cancer Signaling	0.215	0.00633	NaN	EDN1
Aryl Hydrocarbon Receptor Signaling	0.214	0.00629	NaN	FOS
HOTAIR Regulatory Pathway	0.208	0.00613	NaN	SPP1
Human Embryonic Stem Cell Pluripotency	0.203	0.00602	NaN	SMAD3
CXCR4 Signaling	0.2	0.00595	NaN	FOS
Axonal Guidance Signaling	0	0.00393	NaN	ERAP2,SEMA7A
PPARŒ±/RXRŒ± Activation	0	0.00513	NaN	SMAD3
LPS/IL-1 Mediated Inhibition of RXR Function	0	0.00394	NaN	ABCC4
Acute Phase Response Signaling	0	0.00541	NaN	FOS
Hepatic Cholestasis	0	0.00524	NaN	TNFSF9
Tight Junction Signaling	0	0.00559	NaN	FOS
Role of NFAT in Regulation of the Immune Response	0	0.00338	NaN	CD86,FOS
CCR5 Signaling in Macrophages	0	0.00401	NaN	CCL5,FOS
CTLA4 Signaling in Cytotoxic T Lymphocytes	0	0.00329	NaN	CD86,FOS
CD28 Signaling in T Helper Cells	0	0.00387	NaN	CD86,FOS
IL-15 Signaling	0	0.00189	NaN	IL15RA
HIF1Œ± Signaling	0	0.00481	NaN	EDN1
ICOS-ICOSL Signaling in T Helper Cells	0	0.00394	NaN	CD40,CD86
Molecular Mechanisms of Cancer	0	0.00448	NaN	FOS,SMAD3
Germ Cell-Sertoli Cell Junction Signaling	0	0.00588	NaN	SORBS1
CREB Signaling in Neurons	0	0.00165	NaN	GPER1
Type I Diabetes Mellitus Signaling	0	0.00393	NaN	CD86,STAT1
Allograft Rejection Signaling	0	0.0041	NaN	CD40,CD86
Autoimmune Thyroid Disease Signaling	0	0.00437	NaN	CD40,CD86
Graft-versus-Host Disease Signaling	0	0.00224	NaN	CD86
Communication between Innate and Adaptive Immune Cells	0	0.00429	NaN	CCL5,CD40,CD86,CXCL10
Systemic Lupus Erythematosus Signaling	0	0.00476	NaN	CD40,CD86,FOS
CDC42 Signaling	0	0.00173	NaN	FOS
ILK Signaling	0	0.00498	NaN	FOS
FAK Signaling	0	0.00384	2	FOS,GPER1,IL15RA,IL17RD
Protein Kinase A Signaling	0	0.00244	NaN	SMAD3
Breast Cancer Regulation by Stathmin1	0	0.00168	NaN	GPER1
Regulation of IL-2 Expression in Activated and Anergic T Lymphocytes	0	0.00433	NaN	FOS,SMAD3
NUR77 Signaling in T Lymphocytes	0	0.00195	NaN	CD86
PKCŒ∏ Signaling in T Lymphocytes	0	0.00358	NaN	CD86,FOS
Antiproliferative Role of TOB in T Cell Signaling	0	0.00235	NaN	SMAD3
Signaling by Rho Family GTPases	0	0.00375	NaN	FOS
Superpathway of Inositol Phosphate Compounds	0	0.0042	NaN	INPP5J
3-phosphoinositide Degradation	0	0.00513	NaN	INPP5J
Regulation of the Epithelial-Mesenchymal Transition Pathway	0	0.00513	NaN	SMAD3
TEC Kinase Signaling	0	0.00519	NaN	FOS,STAT1,STAT2
Estrogen Receptor Signaling	0	0.00489	NaN	FOS,GPER1
B Cell Receptor Signaling	0	0.00157	NaN	INPP5J
cAMP-mediated signaling	0	0.00426	NaN	GPER1
NF-Œ∫B Signaling	0	0.00526	NaN	CD40,EIF2AK2,TNFAIP3
T Cell Receptor Signaling	0	0.00325	NaN	CD86,FOS
G-Protein Coupled Receptor Signaling	0	0.00285	NaN	FOS,GPER1
Phagosome Formation	0	0.00289	NaN	GPER1,MARCO
Opioid Signaling Pathway	0	0.00358	NaN	FOS
Adrenomedullin signaling pathway	0	0.00503	NaN	FOS
Synaptogenesis Signaling Pathway	0	0.00317	NaN	THBS1
Systemic Lupus Erythematosus In T Cell Signaling Pathway	0	0.00311	NaN	CD86,FOS
Ephrin Receptor Signaling	0	0.00495	NaN	SORBS1

## Sheet: Table S6. 48 hpi Pathways
Ingenuity Canonical Pathways	-log(p-value)	Ratio	z-score	Molecules
Role of Hypercytokinemia/hyperchemokinemia in the Pathogenesis of Influenza	5.18	0.105	3	AREG,CXCL10,IFIT2,ISG15,MX1,OAS1,OAS2,RSAD2,STAT1
Interferon Signaling	4.8	0.167	2.449	IFI6,ISG15,MX1,OAS1,PSMB8,STAT1
Macrophage Classical Activation Signaling Pathway	3.79	0.0582	1.508	CCL20,CD86,CXCL10,CXCL11,CYBB,IKBKG,PARP14,PARP9,STAT1,TNFSF13,TNFSF15
Activation of IRF by Cytosolic Pattern Recognition Receptors	3.33	0.0923	1.633	IFIH1,IFIT2,IKBKG,ISG15,STAT1,ZBP1
Pyrimidine Ribonucleotides Interconversion	2.63	0.108	0	AK7,AK9,CANT1,CMPK2
Pyrimidine Ribonucleotides De Novo Biosynthesis	2.5	0.1	0	AK7,AK9,CANT1,CMPK2
Salvage Pathways of Pyrimidine Ribonucleotides	2.43	0.0619	0	AK7,AK9,APOBEC1,CMPK2,MAK,UPP1
Pyrimidine Deoxyribonucleotides De Novo Biosynthesis I	2.3	0.13	NaN	AK7,AK9,CMPK2
IL-17A Signaling in Gastric Cells	2.15	0.115	NaN	CCL20,CXCL10,CXCL11
Pathogenesis of Multiple Sclerosis	2.11	0.222	NaN	CXCL10,CXCL11
Neuregulin Signaling	2.04	0.0513	2.236	AREG,ERBB2,EREG,HBEGF,ITGA10,RRAS
Pathogen Induced Cytokine Storm Signaling Pathway	1.91	0.0323	0.632	CCL20,CD163,CXCL10,CXCL11,IFIH1,MAPK15,PRDM1,STAT1,STXBP2,TNFSF13,TNFSF15,ZBP1
ERBB Signaling	1.85	0.0538	2	AREG,ERBB2,EREG,HBEGF,RRAS
Methylglyoxal Degradation VI	1.82	1	NaN	LDHD
Phosphatidylethanolamine Biosynthesis III	1.82	1	NaN	PTDSS2
IL-8 Signaling	1.8	0.0381	0.707	CYBB,HBEGF,IKBKG,IRAK2,NOX4,PLD3,RND2,RRAS
Guanosine Nucleotides Degradation III	1.79	0.154	NaN	NT5C3A,XDH
UVA-Induced MAPK Signaling	1.76	0.051	NaN	PARP14,PARP9,PLCE1,RRAS,STAT1
Urate Biosynthesis/Inosine 5'-phosphate Degradation	1.73	0.143	NaN	NT5C3A,XDH
RAC Signaling	1.73	0.0438	-0.447	ABI2,BAIAP2,CYBB,ITGA10,NOX4,RRAS
Antigen Presentation Pathway	1.67	0.0769	NaN	PSMB8,PSMB9,TAP2
Adenosine Nucleotides Degradation II	1.62	0.125	NaN	NT5C3A,XDH
Role of Pattern Recognition Receptors in Recognition of Bacteria and Viruses	1.48	0.0385	NaN	C1QA,IFIH1,OAS1,OAS2,TNFSF13,TNFSF15
Purine Nucleotides Degradation II (Aerobic)	1.47	0.105	NaN	NT5C3A,XDH
iNOS Signaling	1.46	0.0638	NaN	IKBKG,IRAK2,STAT1
Pancreatic Adenocarcinoma Signaling	1.36	0.0397	2	E2F5,ERBB2,HBEGF,PLD3,STAT1
Serine Biosynthesis	1.35	0.333	NaN	PSAT1
Apelin Adipocyte Signaling Pathway	1.29	0.044	0	CYBB,MAPK15,NOX4,PPARGC1A
Ferroptosis Signaling Pathway	1.28	0.0379	-0.447	ANGPTL4,CYBB,NOX4,RRAS,SLC7A11
Actin Nucleation by ARP-WASP Complex	1.27	0.043	NaN	BAIAP2,ITGA10,RND2,RRAS
Neuroinflammation Signaling Pathway	1.26	0.0284	0.707	CD86,CXCL10,CYBB,IKBKG,IRAK2,MAPK15,NOX4,STAT1,TYROBP
Role of PKR in Interferon Induction and Antiviral Response	1.24	0.0368	1	IFIH1,IKBKG,MARCO,PDGFD,STAT1
Death Receptor Signaling	1.23	0.0417	1	IKBKG,PARP14,PARP9,TNFSF15
Gluconeogenesis I	1.2	0.0741	NaN	ENO4,MDH1B
Protein Citrullination	1.13	0.2	NaN	PADI1
Superpathway of Serine and Glycine Biosynthesis I	1.13	0.2	NaN	PSAT1
Regulation Of The Epithelial Mesenchymal Transition By Growth Factors Pathway	1.13	0.0312	0.816	ERBB2,IKBKG,PDGFD,RRAS,TNFSF13,TNFSF15
PPAR Signaling	1.09	0.0374	-1	IKBKG,PDGFD,PPARGC1A,RRAS
TNFR2 Signaling	1.07	0.0625	NaN	IKBKG,TNFAIP3
UDP-N-acetyl-D-glucosamine Biosynthesis II	1.06	0.167	NaN	FMO3
CDX Gastrointestinal Cancer Signaling Pathway	1.05	0.0297	-0.816	CYBB,HBEGF,IKBKG,NOX4,TNFSF13,TNFSF15
Regulation of Actin-based Motility by Rho	1	0.0348	NaN	BAIAP2,ITGA10,MYLK,RND2
Aspartate Degradation II	0.991	0.143	NaN	MDH1B
Inhibition of ARE-Mediated mRNA Degradation Pathway	0.987	0.0309	NaN	MAPK15,PSMB8,PSMB9,TNFSF13,TNFSF15
PAK Signaling	0.983	0.0342	NaN	ITGA10,MYLK,PDGFD,RRAS
Integrin Signaling	0.971	0.0283	0	ITGA10,MYLK,RND2,RRAS,TSPAN6,TSPAN7
MSP-RON Signaling In Macrophages Pathway	0.963	0.0336	0	IKBKG,KLK8,RRAS,STAT1
Complement System	0.963	0.0541	NaN	C1QA,CFD
Macropinocytosis Signaling	0.959	0.0395	NaN	MRC1,PDGFD,RRAS
Neuroprotective Role of THOP1 in Alzheimer's Disease	0.943	0.0331	1	CFD,FAP,KLK8,PRSS27
Notch Signaling	0.943	0.0526	NaN	DTX4,RFNG
Signaling by Rho Family GTPases	0.936	0.0262	-0.816	BAIAP2,CYBB,ITGA10,MYLK,NOX4,RND2,SEPTIN5
VDR/RXR Activation	0.932	0.0385	NaN	CXCL10,IGFBP6,MXD1
Toll-like Receptor Signaling	0.932	0.0385	NaN	IKBKG,IRAK2,TNFAIP3
Th1 Pathway	0.932	0.0328	NaN	CD274,CD86,LGALS9,STAT1
Ribonucleotide Reductase Signaling Pathway	0.924	0.0294	0.447	DPF1,E2F5,ERBB2,PARP14,PARP9
RHOA Signaling	0.914	0.0323	NaN	BAIAP2,MYLK,SEMA3F,SEPTIN5
Glioblastoma Multiforme Signaling	0.914	0.0292	0	E2F5,PDGFD,PLCE1,RND2,RRAS
Role of BRCA1 in DNA Damage Response	0.91	0.0375	NaN	DPF1,E2F5,STAT1
Multiple Sclerosis Signaling Pathway	0.903	0.027	0.816	C1QA,PARP14,PARP9,STAT1,TNFSF13,TNFSF15
Protein Ubiquitination Pathway	0.893	0.0255	NaN	DNAJC5,PSMB8,PSMB9,TAP2,UBE2L6,UBE2U,USP18
Salvage Pathways of Pyrimidine Deoxyribonucleotides	0.889	0.111	NaN	UPP1
April Mediated Signaling	0.873	0.0476	NaN	IKBKG,TNFSF13
Oncostatin M Signaling	0.854	0.0465	NaN	RRAS,STAT1
PDGF Signaling	0.842	0.0349	NaN	PDGFD,RRAS,STAT1
SNARE Signaling Pathway	0.81	0.0294	0	DNAJC5,STXBP1,STXBP2,SYT1
Role of RIG1-like Receptors in Antiviral Innate Immunity	0.807	0.0435	NaN	IFIH1,IKBKG
Role of OCT4 in Mammalian Embryonic Stem Cell Pluripotency	0.807	0.0435	NaN	ASH2L,FBXO15
Iron homeostasis signaling pathway	0.793	0.029	NaN	CD163,CP,FLVCR1,SLC11A1
PFKFB4 Signaling Pathway	0.78	0.0417	NaN	AMPD1,XDH
Production of Nitric Oxide and Reactive Oxygen Species in Macrophages	0.775	0.0262	-0.447	CYBB,IKBKG,PPP1R3C,RND2,STAT1
Actin Cytoskeleton Signaling	0.767	0.0246	NaN	ABI2,BAIAP2,ITGA10,MYLK,PDGFD,RRAS
Non-Small Cell Lung Cancer Signaling	0.762	0.0319	NaN	E2F5,ERBB2,RRAS
TNFR1 Signaling	0.738	0.0392	NaN	IKBKG,TNFAIP3
Wound Healing Signaling Pathway	0.724	0.0238	0	HBEGF,PDGFD,RRAS,STAT1,TNFSF13,TNFSF15
Adrenomedullin signaling pathway	0.724	0.0251	1	ADM,MAPK15,MYLK,PLCE1,RRAS
Apelin Cardiomyocyte Signaling Pathway	0.714	0.0303	NaN	MAPK15,MYLK,PLCE1
Role of IL-17A in Psoriasis	0.712	0.0714	NaN	CCL20
Semaphorin Neuronal Repulsive Signaling Pathway	0.706	0.0267	NaN	ERBB2,ITGA10,RRAS,SEMA3F
NAD Signaling Pathway	0.699	0.0265	1	LDHD,PARP14,PARP9,PPARGC1A
Hepatic Fibrosis Signaling Pathway	0.699	0.0213	0	CYBB,IKBKG,IRAK2,ITGA10,MYLK,NOX4,PDGFD,RND2,RRAS
Choline Biosynthesis III	0.686	0.0667	NaN	PLD3
FAT10 Signaling Pathway	0.678	0.0357	NaN	PSMB8,PSMB9
CNTF Signaling	0.666	0.0351	NaN	RRAS,STAT1
Necroptosis Signaling Pathway	0.666	0.0256	1	CYBB,IKBKG,STAT1,ZBP1
Chondroitin Sulfate Degradation (Metazoa)	0.662	0.0625	NaN	CEMIP
Parkinson's Signaling	0.662	0.0625	NaN	SEPTIN5
Polyamine Regulation in Colon Cancer	0.654	0.0345	NaN	MXD1,TRPC1
Phagosome Maturation	0.654	0.0253	NaN	CYBB,DYNC2H1,DYNLRB2,NOX4
Chronic Myeloid Leukemia Signaling	0.65	0.028	NaN	E2F5,IKBKG,RRAS
Primary Immunodeficiency Signaling	0.644	0.0339	NaN	IKBKG,TAP2
Dermatan Sulfate Degradation (Metazoa)	0.638	0.0588	NaN	CEMIP
Endometrial Cancer Signaling	0.633	0.0333	NaN	ERBB2,RRAS
Retinoic acid Mediated Apoptosis Signaling	0.633	0.0333	NaN	PARP14,PARP9
Antioxidant Action of Vitamin C	0.613	0.0268	NaN	IKBKG,PLCE1,PLD3
Role of Macrophages, Fibroblasts and Endothelial Cells in Rheumatoid Arthritis	0.611	0.0211	NaN	FCGR3A/FCGR3B,FRZB,IKBKG,IRAK2,PDGFD,PLCE1,RRAS
Thrombopoietin Signaling	0.602	0.0317	NaN	RRAS,STAT1
HMGB1 Signaling	0.599	0.024	NaN	RND2,RRAS,TNFSF13,TNFSF15
CDK5 Signaling	0.59	0.0261	NaN	MAPK15,PPP1R3C,RRAS
Thrombin Signaling	0.583	0.0222	NaN	ARHGEF37,MYLK,PLCE1,RND2,RRAS
Bladder Cancer Signaling	0.583	0.0259	NaN	E2F5,ERBB2,RRAS
ERB2-ERBB3 Signaling	0.583	0.0308	NaN	ERBB2,RRAS
HER-2 Signaling in Breast Cancer	0.575	0.022	2.236	AREG,ERBB2,HBEGF,IKBKG,RRAS
Th1 and Th2 Activation Pathway	0.572	0.0233	NaN	CD274,CD86,LGALS9,STAT1
Airway Pathology in Chronic Obstructive Pulmonary Disease	0.57	0.0254	NaN	CCL20,TNFSF13,TNFSF15
CD40 Signaling	0.564	0.0299	NaN	IKBKG,TNFAIP3
IL-17A Signaling in Airway Cells	0.564	0.0299	NaN	CCL20,IKBKG
Phospholipases	0.564	0.0299	NaN	PLCE1,PLD3
Sphingosine-1-phosphate Signaling	0.558	0.025	NaN	PDGFD,PLCE1,RND2
Glucocorticoid Receptor Signaling	0.554	0.0189	NaN	ANXA1,CD163,DPF1,IKBKG,KRT15,KRT78,KRT8,KRT80,NDUFA4L2,RRAS,STAT1
Agrin Interactions at Neuromuscular Junction	0.547	0.029	NaN	ERBB2,RRAS
Role of JAK1 and JAK3 in Œ≥c Cytokine Signaling	0.547	0.029	NaN	RRAS,STAT1
GM-CSF Signaling	0.539	0.0286	NaN	RRAS,STAT1
Tumor Microenvironment Pathway	0.535	0.0223	1	CD274,LGALS9,PDGFD,RRAS
Osteoarthritis Pathway	0.533	0.0212	0	FRZB,ITGA10,PPARGC1A,PTHLH,SDC4
Glioma Signaling	0.532	0.0242	NaN	E2F5,PDGFD,RRAS
Role of Lipids/Lipid Rafts in the Pathogenesis of Influenza	0.526	0.0435	NaN	RSAD2
TCA Cycle II (Eukaryotic)	0.526	0.0435	NaN	MDH1B
Glioma Invasiveness Signaling	0.514	0.0274	NaN	RND2,RRAS
IL-22 Signaling	0.51	0.0417	NaN	STAT1
AMPK Signaling	0.507	0.0207	NaN	AK7,AK9,DPF1,ORAI1,PPARGC1A
Acute Phase Response Signaling	0.504	0.0216	NaN	C1QA,CP,IKBKG,RRAS
Role of JAK family kinases in IL-6-type Cytokine Signaling	0.496	0.04	NaN	STAT1
IL-17 Signaling	0.495	0.0214	1	CCL20,RRAS,TNFSF13,TNFSF15
Synaptic Long Term Potentiation	0.491	0.0229	NaN	PLCE1,PPP1R3C,RRAS
fMLP Signaling in Neutrophils	0.491	0.0229	NaN	CYBB,NOX4,RRAS
Angiopoietin Signaling	0.491	0.0263	NaN	IKBKG,RRAS
GDNF Family Ligand-Receptor Interactions	0.491	0.0263	NaN	PDLIM7,RRAS
Hypoxia Signaling in the Cardiovascular System	0.491	0.0263	NaN	UBE2L6,UBE2U
Granulocyte Adhesion and Diapedesis	0.487	0.0212	NaN	CCL20,CXCL10,CXCL11,SDC4
TREM1 Signaling	0.483	0.026	NaN	CD86,TYROBP
Role of JAK1, JAK2 and TYK2 in Interferon Signaling	0.481	0.0385	NaN	STAT1
Estrogen-mediated S-phase Entry	0.481	0.0385	NaN	E2F5
D-myo-inositol (1,4,5)-Trisphosphate Biosynthesis	0.481	0.0385	NaN	PLCE1
Role Of Osteoclasts In Rheumatoid Arthritis Signaling Pathway	0.48	0.0195	-0.816	FCGR3A/FCGR3B,FRZB,IKBKG,RND2,RRAS,TYROBP
Hepatic Cholestasis	0.478	0.0209	NaN	IKBKG,IRAK2,TNFSF13,TNFSF15
NF-Œ∫B Activation by Viruses	0.476	0.0256	NaN	IKBKG,RRAS
Endothelin-1 Signaling	0.472	0.0208	1	MAPK15,PLCE1,PLD3,RRAS
IL-3 Signaling	0.469	0.0253	NaN	RRAS,STAT1
NAD Salvage Pathway II	0.469	0.037	NaN	NT5C3A
Glycolysis I	0.469	0.037	NaN	ENO4
PPARŒ±/RXRŒ± Activation	0.46	0.0205	NaN	IKBKG,PLCE1,PPARGC1A,RRAS
FLT3 Signaling in Hematopoietic Progenitor Cells	0.447	0.0244	NaN	RRAS,STAT1
Role of MAPK Signaling in the Pathogenesis of Influenza	0.447	0.0244	NaN	CXCL10,RRAS
JAK/STAT Signaling	0.447	0.0244	NaN	RRAS,STAT1
PEDF Signaling	0.434	0.0238	NaN	IKBKG,RRAS
BAG2 Signaling Pathway	0.434	0.0238	NaN	PSMB8,PSMB9
LPS-stimulated MAPK Signaling	0.428	0.0235	NaN	IKBKG,RRAS
Coronavirus Pathogenesis Pathway	0.423	0.0196	-1	E2F5,OAS1,OAS2,STAT1
PI3K Signaling in B Lymphocytes	0.419	0.0207	NaN	IKBKG,PLCE1,RRAS
HIF1Œ± Signaling	0.407	0.0192	0	ADM,CYBB,NOX4,RRAS
Regulation of Cellular Mechanics by Calpain Protease	0.403	0.0225	NaN	ITGA10,RRAS
Airway Inflammation in Asthma	0.4	0.0303	NaN	CCL20
Agranulocyte Adhesion and Diapedesis	0.399	0.019	NaN	CCL20,CXCL10,CXCL11,SDC4
Immunogenic Cell Death Signaling Pathway	0.398	0.0222	NaN	ANXA1,CXCL10
Unfolded protein response	0.398	0.0222	NaN	DNAJA4,DNAJC5
PTEN Signaling	0.396	0.02	NaN	IKBKG,ITGA10,RRAS
Prolactin Signaling	0.393	0.022	NaN	RRAS,STAT1
Acute Myeloid Leukemia Signaling	0.393	0.022	NaN	PML,RRAS
Crosstalk between Dendritic Cells and Natural Killer Cells	0.393	0.022	NaN	CD86,TYROBP
4-1BB Signaling in T Lymphocytes	0.39	0.0294	NaN	IKBKG
Role of JAK2 in Hormone-like Cytokine Signaling	0.39	0.0294	NaN	STAT1
IL-9 Signaling	0.381	0.0286	NaN	STAT1
ERK/MAPK Signaling	0.381	0.0186	NaN	ITGA10,PPP1R3C,RRAS,STAT1
FcŒ≥ Receptor-mediated Phagocytosis in Macrophages and Monocytes	0.376	0.0213	NaN	FCGR3A/FCGR3B,PLD3
Small Cell Lung Cancer Signaling	0.365	0.0208	NaN	E2F5,IKBKG
IL-1 Signaling	0.365	0.0208	NaN	IKBKG,IRAK2
TWEAK Signaling	0.363	0.027	NaN	IKBKG
Cell Cycle Regulation by BTG Family Proteins	0.354	0.0263	NaN	E2F5
IL-17A Signaling in Fibroblasts	0.354	0.0263	NaN	IKBKG
Sumoylation Pathway	0.33	0.0194	NaN	PML,RND2
IGF-1 Signaling	0.325	0.0192	NaN	IGFBP6,RRAS
Apoptosis Signaling	0.325	0.0192	NaN	IKBKG,RRAS
Intrinsic Prothrombin Activation Pathway	0.322	0.0238	NaN	KLK8
Senescence Pathway	0.318	0.0167	1.342	E2F5,IKBKG,MAPK15,PML,RRAS
GŒ±q Signaling	0.317	0.0176	NaN	IKBKG,PLD3,RND2
B Cell Activating Factor Signaling	0.315	0.0233	NaN	IKBKG
Paxillin Signaling	0.312	0.0187	NaN	ITGA10,RRAS
Role Of Osteoblasts In Rheumatoid Arthritis Signaling Pathway	0.301	0.0167	1	FRZB,STAT1,TNFSF13,TNFSF15
Serotonin Receptor Signaling	0.301	0.0222	NaN	HTR6
B Cell Development	0.295	0.0217	NaN	CD86
Erythropoietin Signaling Pathway	0.293	0.0169	NaN	RRAS,TNFSF13,TNFSF15
DNA Methylation and Transcriptional Repression Signaling	0.291	0.0179	NaN	E2F5,MBD1
Role of IL-17F in Allergic Inflammatory Airway Diseases	0.288	0.0213	NaN	CXCL10
Retinol Biosynthesis	0.288	0.0213	NaN	BCO1
Prostate Cancer Signaling	0.283	0.0175	NaN	E2F5,RRAS
Apelin Muscle Signaling Pathway	0.282	0.0208	NaN	PPARGC1A
Synaptogenesis Signaling Pathway	0.278	0.0159	0	DNAJC5,RRAS,STXBP1,STXBP2,SYT1
IL-13 Signaling Pathway	0.275	0.0172	NaN	HBEGF,STAT1
Role of Tissue Factor in Cancer	0.275	0.0172	NaN	HBEGF,RRAS
Melanoma Signaling	0.27	0.02	NaN	RRAS
MYC Mediated Apoptosis Signaling	0.27	0.02	NaN	IKBKG
FAT10 Cancer Signaling Pathway	0.27	0.02	NaN	IKBKG
Cholecystokinin/Gastrin-mediated Signaling	0.264	0.0168	NaN	RND2,RRAS
UVC-Induced MAPK Signaling	0.264	0.0196	NaN	RRAS
NGF Signaling	0.26	0.0167	NaN	IKBKG,RRAS
p38 MAPK Signaling	0.26	0.0167	NaN	IRAK2,STAT1
Renin-Angiotensin Signaling	0.257	0.0165	NaN	RRAS,STAT1
IL-15 Production	0.25	0.0163	NaN	ERBB2,STAT1
Lymphotoxin Œ≤ Receptor Signaling	0.243	0.0182	NaN	IKBKG
EGF Signaling	0.243	0.0182	NaN	STAT1
CSDE1 Signaling Pathway	0.238	0.0179	NaN	SDC4
14-3-3-mediated Signaling	0.237	0.0157	NaN	PLCE1,RRAS
Endocannabinoid Developing Neuron Pathway	0.237	0.0157	NaN	MAPK15,RRAS
CD27 Signaling in Lymphocytes	0.234	0.0175	NaN	IKBKG
Role of IL-17A in Arthritis	0.234	0.0175	NaN	CCL20
IL-6 Signaling	0.234	0.0156	NaN	IKBKG,RRAS
G Beta Gamma Signaling	0.231	0.0155	NaN	HBEGF,RRAS
Role of CHK Proteins in Cell Cycle Checkpoint Control	0.228	0.0172	NaN	E2F5
MSP-RON Signaling Pathway	0.228	0.0172	NaN	KLK8
Cancer Drug Resistance By Drug Efflux	0.228	0.0172	NaN	RRAS
SPINK1 Pancreatic Cancer Pathway	0.22	0.0167	NaN	KLK8
Semaphorin Signaling in Neurons	0.215	0.0164	NaN	RND2
IL-2 Signaling	0.215	0.0164	NaN	RRAS
PXR/RXR Activation	0.199	0.0154	NaN	PPARGC1A
Induction of Apoptosis by HIV1	0.199	0.0154	NaN	IKBKG
Pyridoxal 5'-phosphate Salvage Pathway	0.199	0.0154	NaN	MAK
Oxytocin In Brain Signaling Pathway	0	0.00508	NaN	RRAS
Oxytocin Signaling Pathway	0	0.0106	NaN	MAPK15,MYLK,RRAS
Pulmonary Fibrosis Idiopathic Signaling Pathway	0	0.0123	0	AREG,NOX4,PDGFD,RRAS
Pulmonary Healing Signaling Pathway	0	0.0101	NaN	HBEGF,RRAS
CLEAR Signaling Pathway	0	0.014	0	MAPK15,PML,PPARGC1A,RRAS
ID1 Signaling Pathway	0	0.00498	NaN	RRAS
MicroRNA Biogenesis Signaling Pathway	0	0.0107	NaN	RRAS,ZC3H12A
Natural Killer Cell Signaling	0	0.0152	NaN	FCGR3A/FCGR3B,RRAS,TYROBP
IL-10 Signaling	0	0.0139	NaN	IKBKG
Circadian Rhythm Signaling	0	0.00746	NaN	PLCE1,RRAS
Leukocyte Extravasation Signaling	0	0.00518	NaN	CYBB
Axonal Guidance Signaling	0	0.0138	NaN	BAIAP2,ERBB2,ITGA10,PDGFD,PLCE1,RRAS,SEMA3F
Fc Epsilon RI Signaling	0	0.00847	NaN	RRAS
Synaptic Long Term Depression	0	0.0102	NaN	PLCE1,RRAS
Huntington's Disease Signaling	0	0.0106	NaN	DNAJC5,PSMB8,PSMB9
NRF2-mediated Oxidative Stress Response	0	0.0127	NaN	DNAJA4,DNAJC5,RRAS
LPS/IL-1 Mediated Inhibition of RXR Function	0	0.00787	NaN	FMO3,PPARGC1A
p53 Signaling	0	0.0102	NaN	PML
Hepatic Fibrosis / Hepatic Stellate Cell Activation	0	0.0103	NaN	PDGFD,STAT1
Mitochondrial Dysfunction	0	0.0117	NaN	NDUFA4L2,XDH
FXR/RXR Activation	0	0.00794	NaN	PPARGC1A
Ceramide Signaling	0	0.011	NaN	RRAS
Tight Junction Signaling	0	0.00559	NaN	MYLK
TR/RXR Activation	0	0.0119	NaN	PPARGC1A
RAR Activation	0	0.0147	NaN	DPF1,PML,PPARGC1A
Œ±-Adrenergic Signaling	0	0.00926	NaN	RRAS
Caveolar-mediated Endocytosis Signaling	0	0.0133	NaN	ITGA10
Clathrin-mediated Endocytosis Signaling	0	0.0104	NaN	DAB2,PDGFD
IL-12 Signaling and Production in Macrophages	0	0.0147	NaN	IKBKG,STAT1
Role of NFAT in Regulation of the Immune Response	0	0.00846	1	CD86,FCGR3A/FCGR3B,IKBKG,ORAI1,RRAS
FcŒ≥RIIB Signaling in B Lymphocytes	0	0.0115	NaN	RRAS
Calcium-induced T Lymphocyte Apoptosis	0	0.00217	NaN	ORAI1
CXCR4 Signaling	0	0.0119	NaN	RND2,RRAS
CTLA4 Signaling in Cytotoxic T Lymphocytes	0	0.00493	NaN	CD86,PLD3,RRAS
T Helper Cell Differentiation	0	0.00425	NaN	CD86,STAT1
CCR3 Signaling in Eosinophils	0	0.0149	NaN	MYLK,RRAS
CD28 Signaling in T Helper Cells	0	0.00387	NaN	CD86,IKBKG
IL-15 Signaling	0	0.00189	NaN	RRAS
Virus Entry via Endocytic Pathways	0	0.00962	NaN	RRAS
Dendritic Cell Maturation	0	0.0101	0.816	CD86,FCGR3A/FCGR3B,IKBKG,PLCE1,STAT1,TYROBP
Reelin Signaling in Neurons	0	0.00725	NaN	ARHGEF37
Melatonin Signaling	0	0.0139	NaN	PLCE1
Cellular Effects of Sildenafil (Viagra)	0	0.0133	NaN	MYLK,PLCE1
Neuropathic Pain Signaling In Dorsal Horn Neurons	0	0.0099	NaN	PLCE1
Factors Promoting Cardiogenesis in Vertebrates	0	0.0132	NaN	NOX4,PLCE1
Cardiac Hypertrophy Signaling	0	0.0115	NaN	PLCE1,RND2,RRAS
ICOS-ICOSL Signaling in T Helper Cells	0	0.00394	NaN	CD86,IKBKG
Molecular Mechanisms of Cancer	0	0.00897	NaN	E2F5,ITGA10,RND2,RRAS
HGF Signaling	0	0.0152	NaN	ITGA10,RRAS
GNRH Signaling	0	0.0105	NaN	HBEGF,RRAS
Human Embryonic Stem Cell Pluripotency	0	0.00602	NaN	PDGFD
Melanocyte Development and Pigmentation Signaling	0	0.0102	NaN	RRAS
Antiproliferative Role of Somatostatin Receptor 2	0	0.013	NaN	RRAS
Germ Cell-Sertoli Cell Junction Signaling	0	0.0118	NaN	RND2,RRAS
Aldosterone Signaling in Epithelial Cells	0	0.0119	NaN	DNAJC5,PLCE1
Role of NANOG in Mammalian Embryonic Stem Cell Pluripotency	0	0.00833	NaN	RRAS
Growth Hormone Signaling	0	0.0141	NaN	STAT1
CREB Signaling in Neurons	0	0.0066	2	GPR107,HTR6,PLCE1,RRAS
Renal Cell Carcinoma Signaling	0	0.0127	NaN	RRAS
Type I Diabetes Mellitus Signaling	0	0.00589	NaN	CD86,IKBKG,STAT1
Allograft Rejection Signaling	0	0.00205	NaN	CD86
Autoimmune Thyroid Disease Signaling	0	0.00218	NaN	CD86
Thyroid Cancer Signaling	0	0.0127	NaN	RRAS
Graft-versus-Host Disease Signaling	0	0.00224	NaN	CD86
Type II Diabetes Mellitus Signaling	0	0.00654	NaN	IKBKG
GŒ±12/13 Signaling	0	0.015	NaN	IKBKG,RRAS
p70S6K Signaling	0	0.0148	NaN	PLCE1,RRAS
ERK5 Signaling	0	0.0135	NaN	RRAS
Colorectal Cancer Metastasis Signaling	0	0.0148	NaN	GRK3,RND2,RRAS,STAT1
mTOR Signaling	0	0.014	NaN	PLD3,RND2,RRAS
Communication between Innate and Adaptive Immune Cells	0	0.00322	NaN	CD86,CXCL10,TNFSF13
Systemic Lupus Erythematosus Signaling	0	0.00635	NaN	CD86,FCGR3A/FCGR3B,PRPF31,RRAS
CDC42 Signaling	0	0.0052	NaN	BAIAP2,ITGA10,MYLK
ILK Signaling	0	0.00995	NaN	DSP,RND2
FAK Signaling	0	0.00576	1.633	ERBB2,GPR107,HTR6,ITGA10,RRAS,USF1
EIF2 Signaling	0	0.00881	NaN	NOX4,RRAS
Hereditary Breast Cancer Signaling	0	0.0141	NaN	DPF1,RRAS
Role of Osteoblasts, Osteoclasts and Chondrocytes in Rheumatoid Arthritis	0	0.00893	NaN	FRZB,IKBKG
Phospholipase C Signaling	0	0.00733	NaN	ITGA10,PLCE1,PLD3,RND2,RRAS
Ovarian Cancer Signaling	0	0.0127	NaN	E2F5,RRAS
Altered T Cell and B Cell Signaling in Rheumatoid Arthritis	0	0.00405	NaN	CD86,TNFSF13
Atherosclerosis Signaling	0	0.00763	NaN	PDGFD
Protein Kinase A Signaling	0	0.00732	NaN	MYLK,PLCE1,PPP1R3C
Regulation of eIF4 and p70S6K Signaling	0	0.011	NaN	ITGA10,RRAS
Estrogen-Dependent Breast Cancer Signaling	0	0.0123	NaN	RRAS
Leptin Signaling in Obesity	0	0.0132	NaN	PLCE1
Role of NFAT in Cardiac Hypertrophy	0	0.00901	NaN	PLCE1,RRAS
Breast Cancer Regulation by Stathmin1	0	0.00842	1.342	E2F5,GPR107,HTR6,PPP1R3C,RRAS
RANK Signaling in Osteoclasts	0	0.011	NaN	IKBKG
Regulation of IL-2 Expression in Activated and Anergic T Lymphocytes	0	0.00433	NaN	IKBKG,RRAS
Granzyme A Signaling	0	0.0133	NaN	NDUFA4L2
NUR77 Signaling in T Lymphocytes	0	0.00195	NaN	CD86
PKCŒ∏ Signaling in T Lymphocytes	0	0.00538	NaN	CD86,IKBKG,RRAS
P2Y Purigenic Receptor Signaling Pathway	0	0.015	NaN	PLCE1,RRAS
Cyclins and Cell Cycle Regulation	0	0.0118	NaN	E2F5
Dopamine-DARPP32 Feedback in cAMP Signaling	0	0.0108	NaN	PLCE1,PPP1R3C
RHOGDI Signaling	0	0.00909	NaN	ITGA10,RND2
Sertoli Cell-Sertoli Cell Junction Signaling	0	0.00971	NaN	ITGA10,RRAS
Gap Junction Signaling	0	0.0101	NaN	PLCE1,RRAS
Telomerase Signaling	0	0.00926	NaN	RRAS
Mouse Embryonic Stem Cell Pluripotency	0	0.00962	NaN	RRAS
VEGF Family Ligand-Receptor Interactions	0	0.0119	NaN	RRAS
ERBB4 Signaling	0	0.0147	NaN	RRAS
D-myo-inositol-5-phosphate Metabolism	0	0.0101	NaN	PLCE1,PPP1R3C
D-myo-inositol (1,4,5,6)-Tetrakisphosphate Biosynthesis	0	0.00546	NaN	PPP1R3C
Nicotine Degradation II	0	0.0152	NaN	FMO3
Superpathway of Inositol Phosphate Compounds	0	0.0084	NaN	PLCE1,PPP1R3C
D-myo-inositol (3,4,5,6)-tetrakisphosphate Biosynthesis	0	0.00546	NaN	PPP1R3C
3-phosphoinositide Degradation	0	0.00513	NaN	PPP1R3C
3-phosphoinositide Biosynthesis	0	0.00478	NaN	PPP1R3C
Epithelial Adherens Junction Signaling	0	0.0127	NaN	BAIAP2,RRAS
GŒ±i Signaling	0	0.00714	NaN	RRAS
GŒ±s Signaling	0	0.008	NaN	HTR6
Regulation of the Epithelial-Mesenchymal Transition Pathway	0	0.0103	NaN	PDGFD,RRAS
Sperm Motility	0	0.00784	NaN	ERBB2,PLCE1
TEC Kinase Signaling	0	0.00519	NaN	ITGA10,RND2,STAT1
STAT3 Pathway	0	0.00741	NaN	RRAS
HIPPO signaling	0	0.0116	NaN	PPP1R3C
WNT/Ca+ pathway	0	0.0152	NaN	PLCE1
Estrogen Receptor Signaling	0	0.00978	NaN	NDUFA4L2,PLCE1,PPARGC1A,RRAS
Cell Cycle: G1/S Checkpoint Regulation	0	0.0147	NaN	E2F5
SAPK/JNK Signaling	0	0.00199	NaN	RRAS
PI3K/AKT Signaling	0	0.015	NaN	IKBKG,ITGA10,RRAS
Cardiac Œ≤-adrenergic Signaling	0	0.0111	NaN	GRK3,PPP1R3C
Xenobiotic Metabolism Signaling	0	0.0103	NaN	FMO3,PPARGC1A,RRAS
IL-4 Signaling	0	0.0108	NaN	RRAS
B Cell Receptor Signaling	0	0.00315	NaN	IKBKG,RRAS
WNT/Œ≤-catenin Signaling	0	0.00575	NaN	FRZB
Insulin Receptor Signaling	0	0.0143	NaN	PPP1R3C,RRAS
Chemokine Signaling	0	0.0125	NaN	RRAS
Neurotrophin/TRK Signaling	0	0.0128	NaN	RRAS
Dopamine Receptor Signaling	0	0.0125	NaN	PPP1R3C
cAMP-mediated signaling	0	0.00426	NaN	HTR6
TGF-Œ≤ Signaling	0	0.0104	NaN	RRAS
NF-Œ∫B Signaling	0	0.00526	NaN	IKBKG,RRAS,TNFAIP3
VEGF Signaling	0	0.0101	NaN	RRAS
T Cell Receptor Signaling	0	0.00487	NaN	CD86,IKBKG,RRAS
G-Protein Coupled Receptor Signaling	0	0.00997	2.646	GPR107,GRK3,HTR6,IKBKG,MYLK,PLCE1,RRAS
BMP signaling pathway	0	0.0115	NaN	RRAS
GPCR-Mediated Integration of Enteroendocrine Signaling Exemplified by an L Cell	0	0.0133	NaN	PLCE1
GPCR-Mediated Nutrient Sensing in Enteroendocrine Cells	0	0.00847	NaN	PLCE1
Gustation Pathway	0	0.00493	NaN	ORAI1
Phagosome Formation	0	0.0144	0	FCGR3A/FCGR3B,GPR107,HTR6,ITGA10,MAPK15,MARCO,MRC1,MYLK,PLD3,RRAS
PD-1, PD-L1 cancer immunotherapy pathway	0	0.00943	NaN	CD274
Th2 Pathway	0	0.0073	NaN	CD86
IL-7 Signaling Pathway	0	0.0128	NaN	STAT1
Sirtuin Signaling Pathway	0	0.0137	-1	LDHD,MAPK15,NDUFA4L2,PPARGC1A
Opioid Signaling Pathway	0	0.0108	NaN	GRK3,MAPK15,RRAS
Th17 Activation Pathway	0	0.00413	NaN	CCL20,IRAK2
NER (Nucleotide Excision Repair, Enhanced Pathway)	0	0.00962	NaN	POLD2
SPINK1 General Cancer Pathway	0	0.0145	NaN	RRAS
Endocannabinoid Neuronal Synapse Pathway	0	0.0134	NaN	MAPK15,PLCE1
Endocannabinoid Cancer Inhibition Pathway	0	0.0068	NaN	NUPR1
Apelin Endothelial Signaling Pathway	0	0.00709	NaN	RRAS
Cardiac Hypertrophy Signaling (Enhanced)	0	0.0129	1	CYBB,IKBKG,ITGA10,PLCE1,RRAS,TNFSF13,TNFSF15
T Cell Exhaustion Signaling Pathway	0	0.0106	2.236	CD274,CD86,LGALS9,PRDM1,RRAS,STAT1
Systemic Lupus Erythematosus In T Cell Signaling Pathway	0	0.00621	0	CD86,ORAI1,RND2,RRAS
Systemic Lupus Erythematosus In B Cell Signaling Pathway	0	0.00967	1.89	IFIH1,IFIT2,ISG15,RRAS,STAT1,TNFSF13,TNFSF15
White Adipose Tissue Browning Pathway	0	0.0145	NaN	LDHD,PPARGC1A
HOTAIR Regulatory Pathway	0	0.00613	NaN	ERBB2
BEX2 Signaling Pathway	0	0.0122	NaN	ERBB2
Xenobiotic Metabolism General Signaling Pathway	0	0.00699	NaN	RRAS
Xenobiotic Metabolism CAR Signaling Pathway	0	0.0105	NaN	FMO3,PPARGC1A
Xenobiotic Metabolism PXR Signaling Pathway	0	0.0104	NaN	PPARGC1A,PPP1R3C
Insulin Secretion Signaling Pathway	0	0.00735	NaN	PLCE1,STAT1
Kinetochore Metaphase Signaling Pathway	0	0.00901	NaN	PPP1R3C
MSP-RON Signaling In Cancer Cells Pathway	0	0.0143	NaN	KLK8,RRAS
Calcium Signaling	0	0.00457	NaN	TRPC1
Ephrin Receptor Signaling	0	0.0149	NaN	ITGA10,PDGFD,RRAS
Role of MAPK Signaling in Promoting the Pathogenesis of Influenza	0	0.00893	NaN	RRAS
Role of MAPK Signaling in Inhibiting the Pathogenesis of Influenza	0	0.013	NaN	CXCL10
